# Supplementary material for: Prioritization of disease microRNAs through a human phenome-microRNAome network
Source: BMC Syst Biol. 2010 May 28;4(Suppl 1):S2. doi: 10.1186/1752-0509-4-S1-S2 (PMC2880408; doi:10.1186/1752-0509-4-S1-S2)
Supplement: Additional file 1 — Each line represents an association between a microRNA and a disease. [file 1752-0509-4-S1-S2-S1.txt]

Experimentally verified microRNA-disease associations. Each line represents an association between a microRNA and a disease.
microRNA ID	MIM ID
hsa-miR-93	186860
hsa-miR-93	137215
hsa-miR-93	254500
hsa-miR-92a	114550
hsa-miR-92a	186860
hsa-miR-9	155255
hsa-miR-9	236000
hsa-miR-9	604370
hsa-miR-7	114480
hsa-miR-7	137800
hsa-miR-659	600274
hsa-miR-521	176807
hsa-miR-520c-5p	114480
hsa-miR-516a-3p	114480
hsa-miR-510	114480
hsa-miR-510	266600
hsa-miR-495	604370
hsa-miR-451	114480
hsa-miR-451	137800
hsa-miR-433	168600
hsa-miR-432	604370
hsa-miR-429	114480
hsa-miR-419	604370
hsa-miR-377	604370
hsa-miR-376c	604370
hsa-miR-376b	604370
hsa-miR-376a	604370
hsa-miR-373	114480
hsa-miR-373	273300
hsa-miR-372	211980
hsa-miR-372	273300
hsa-miR-370	260350
hsa-miR-34c-5p	114500
hsa-miR-34c-5p	211980
hsa-miR-34c-5p	604370
hsa-miR-34b	113970
hsa-miR-34b	114500
hsa-miR-34b	211980
hsa-miR-34b	604370
hsa-miR-34a	114500
hsa-miR-34a	114550
hsa-miR-34a	176807
hsa-miR-34a	211980
hsa-miR-34a	256700
hsa-miR-34a	260350
hsa-miR-346	188470
hsa-miR-342-3p	114500
hsa-miR-337-3p	604370
hsa-miR-335	114480
hsa-miR-328	104300
hsa-miR-326	155255
hsa-miR-324-5p	155255
hsa-miR-320a	603903
hsa-miR-32	254500
hsa-miR-29c	125853
hsa-miR-29c	161550
hsa-miR-29c	211980
hsa-miR-29c	268210
hsa-miR-29b	104300
hsa-miR-29b	125853
hsa-miR-29b	151400
hsa-miR-29b	211980
hsa-miR-29b	260350
hsa-miR-29b	268210
hsa-miR-29a	104300
hsa-miR-29a	125853
hsa-miR-29a	211980
hsa-miR-298	104300
hsa-miR-296-5p	137800
hsa-miR-27a	114480
hsa-miR-27a	114550
hsa-miR-26a	113970
hsa-miR-26a	607464
hsa-miR-25	254500
hsa-miR-24	114550
hsa-miR-24	137580
hsa-miR-23b	176807
hsa-miR-23a	601626
hsa-miR-23a	114550
hsa-miR-224	114550
hsa-miR-223	114550
hsa-miR-223	601626
hsa-miR-223	604370
hsa-miR-223	608232
hsa-miR-222	114480
hsa-miR-222	137800
hsa-miR-222	155601
hsa-miR-222	176807
hsa-miR-222	188550
hsa-miR-222	211980
hsa-miR-221	114480
hsa-miR-221	114550
hsa-miR-221	137800
hsa-miR-221	155601
hsa-miR-221	176807
hsa-miR-221	188550
hsa-miR-221	211980
hsa-miR-218	603956
hsa-miR-214	604370
hsa-miR-210	114480
hsa-miR-210	601626
hsa-miR-21	114480
hsa-miR-21	114500
hsa-miR-21	114550
hsa-miR-21	137800
hsa-miR-21	158350
hsa-miR-21	192600
hsa-miR-21	260350
hsa-miR-20b	186860
hsa-miR-20a	114480
hsa-miR-20a	114550
hsa-miR-20a	151430
hsa-miR-20a	211980
hsa-miR-20a	608232
hsa-miR-208a	192600
hsa-miR-206	114480
hsa-miR-206	181500
hsa-miR-205	114480
hsa-miR-204	114480
hsa-miR-204	601626
hsa-miR-203	247640
hsa-miR-203	608232
hsa-miR-200c	114480
hsa-miR-200b	114480
hsa-miR-200b	114550
hsa-miR-200b	260350
hsa-miR-200a	114480
hsa-miR-19b	114550
hsa-miR-19b	186860
hsa-miR-19b	254500
hsa-miR-19a	114550
hsa-miR-19a	158350
hsa-miR-19a	164400
hsa-miR-19a	211980
hsa-miR-19a	254500
hsa-miR-19a	607464
hsa-miR-199a-5p	604370
hsa-miR-198	181500
hsa-miR-197	188470
hsa-miR-196a	133239
hsa-miR-195	192600
hsa-miR-192	226150
hsa-miR-18a	114550
hsa-miR-18a	211980
hsa-miR-18a	607464
hsa-miR-184	256700
hsa-miR-183	211980
hsa-miR-182*	211980
hsa-miR-181b	137800
hsa-miR-181b	151400
hsa-miR-181b	254500
hsa-miR-181a	137800
hsa-miR-181a	254500
hsa-miR-17	114480
hsa-miR-17	114550
hsa-miR-17	151430
hsa-miR-17	211980
hsa-miR-17	256700
hsa-miR-17	607464
hsa-miR-17	608232
hsa-miR-16	114550
hsa-miR-16	137215
hsa-miR-16	151400
hsa-miR-16	176807
hsa-miR-16	600634
hsa-miR-16	601626
hsa-miR-16	605027
hsa-miR-15b	137215
hsa-miR-15a	151400
hsa-miR-15a	174050
hsa-miR-15a	176807
hsa-miR-15a	600634
hsa-miR-15a	601313
hsa-miR-15a	601626
hsa-miR-155	114480
hsa-miR-155	131440
hsa-miR-155	145500
hsa-miR-155	151400
hsa-miR-155	247640
hsa-miR-155	260350
hsa-miR-152	600807
hsa-miR-148b	600807
hsa-miR-148a	600807
hsa-miR-146b-5p	114480
hsa-miR-146a	104300
hsa-miR-146a	114480
hsa-miR-146a	114550
hsa-miR-146a	176807
hsa-miR-146a	188550
hsa-miR-146a	604370
hsa-miR-145	113970
hsa-miR-145	114500
hsa-miR-145	151400
hsa-miR-145	176807
hsa-miR-144	604131
hsa-miR-143	113970
hsa-miR-143	114500
hsa-miR-143	151400
hsa-miR-143	601665
hsa-miR-141	114480
hsa-miR-141	260350
hsa-miR-138	607464
hsa-miR-137	137800
hsa-miR-137	211980
hsa-miR-133b	168600
hsa-miR-133a	192600
hsa-miR-132	143100
hsa-miR-130b	186860
hsa-miR-130a	164400
hsa-miR-128	114480
hsa-miR-128	137800
hsa-miR-128	211980
hsa-miR-127-5p	109800
hsa-miR-127-5p	114480
hsa-miR-127-5p	114500
hsa-miR-127-5p	114550
hsa-miR-127-5p	176807
hsa-miR-126	114480
hsa-miR-126	114500
hsa-miR-126	176807
hsa-miR-126	211980
hsa-miR-126	601626
hsa-miR-125b	114480
hsa-miR-125b	155255
hsa-miR-125b	176807
hsa-miR-125b	607464
hsa-miR-125a-5p	114480
hsa-miR-125a-5p	155255
hsa-miR-124	114480
hsa-miR-124	114500
hsa-miR-124	137800
hsa-miR-124	151400
hsa-miR-124	155255
hsa-miR-124	211980
hsa-miR-122	114550
hsa-miR-10b	114480
hsa-miR-107	104300
hsa-miR-106b	137215
hsa-miR-106b	254500
hsa-miR-106a	186860
hsa-miR-101	164400
hsa-miR-1	114550
hsa-miR-1	192600
hsa-miR-1	211980
hsa-let-7g	211980
hsa-let-7g	604370
hsa-let-7f	211980
hsa-let-7e	211980
hsa-let-7d	211980
hsa-let-7d	601626
hsa-let-7d	604370
hsa-let-7c	113970
hsa-let-7c	150699
hsa-let-7c	176807
hsa-let-7c	211980
hsa-let-7c	601626
hsa-let-7c	604370
hsa-let-7b	155601
hsa-let-7b	211980
hsa-let-7a	113970
hsa-let-7a	114480
hsa-let-7a	114500
hsa-let-7a	114550
hsa-let-7a	137215
hsa-let-7a	155601
hsa-let-7a	211980
hsa-let-7a	236000
hsa-let-7a	260350
hsa-let-7a	601626
hsa-let-7a	604370
