# Supplementary material for: Prioritization of disease microRNAs through a human phenome-microRNAome network
Source: BMC Syst Biol. 2010 May 28;4(Suppl 1):S2. doi: 10.1186/1752-0509-4-S1-S2 (PMC2880408; doi:10.1186/1752-0509-4-S1-S2)
Supplement: Additional file 2 — Each line represents a potential association between microRNA and disease, including MIM ID, microRNA ID and score. [file 1752-0509-4-S1-S2-S2.txt]

MIM ID	miRNA ID	score
100070	hsa-miR-133a	0.98168500000000003
100070	hsa-miR-133b	0.98168500000000003
100070	hsa-miR-155	0.97262899999999997
100070	hsa-miR-208b	0.97262899999999997
100070	hsa-miR-208a	0.96364000000000005
100070	hsa-miR-424	0.91108999999999996
100070	hsa-miR-1	0.90256000000000003
100070	hsa-miR-15b	0.90256000000000003
100070	hsa-miR-16	0.89409300000000003
100070	hsa-miR-15a	0.88568999999999998
100070	hsa-miR-195	0.836588
100070	hsa-miR-497	0.75960799999999995
100070	hsa-miR-28-5p	0.74491600000000002
100070	hsa-miR-646	0.74491600000000002
100070	hsa-miR-922	0.73765499999999995
100070	hsa-miR-641	0.66146199999999999
100070	hsa-miR-503	0.59169899999999997
100070	hsa-miR-7	0.544763
100070	hsa-miR-107	0.53350799999999998
100070	hsa-miR-379	0.52244000000000002
100070	hsa-miR-103	0.50085400000000002
100070	hsa-miR-1300	0.43085200000000001
100070	hsa-miR-214	0.42616900000000002
100070	hsa-miR-122	0.31065999999999999
100070	hsa-miR-206	0.30348599999999998
100070	hsa-miR-665	0.28953499999999999
100070	hsa-miR-885-3p	0.22725999999999999
100070	hsa-miR-1268	0.21892600000000001
100070	hsa-miR-298	0.154362
100070	hsa-miR-877	0.15230399999999999
100070	hsa-miR-1321	0.15026700000000001
100070	hsa-miR-625	0.131078
100070	hsa-miR-1293	0.113901
100070	hsa-miR-650	0.106016
100070	hsa-miR-671-5p	9.0202000000000004E-2
100070	hsa-miR-1275	8.1162999999999999E-2
100070	hsa-miR-185	6.2199999999999998E-2
100070	hsa-miR-939	6.1206000000000003E-2
100070	hsa-miR-1207-5p	5.2823000000000002E-2
100300	hsa-miR-19a	0.99632399999999999
100300	hsa-miR-19b	0.99632399999999999
100600	hsa-miR-429	0.99998699999999996
100600	hsa-miR-141	0.999776
100600	hsa-miR-200a	0.999776
100600	hsa-miR-200b	0.999776
100600	hsa-miR-29c	0.999776
100600	hsa-miR-29a	0.99914199999999997
100600	hsa-miR-29b	0.99914199999999997
100600	hsa-miR-200c	0.997946
100600	hsa-miR-335	0.98905299999999996
100600	hsa-miR-938	0.98905299999999996
100600	hsa-miR-767-5p	0.96631199999999995
100600	hsa-miR-125b	0.95852400000000004
100600	hsa-miR-221	0.951434
100600	hsa-miR-20a	0.94470200000000004
100600	hsa-miR-106b	0.93946399999999997
100600	hsa-miR-1184	0.93705300000000002
100600	hsa-miR-1248	0.92886299999999999
100600	hsa-miR-130b	0.92014099999999999
100600	hsa-miR-302a	0.90453399999999995
100600	hsa-miR-519c-3p	0.89136800000000005
100600	hsa-miR-205	0.87548099999999995
100600	hsa-miR-20b	0.85741800000000001
100600	hsa-miR-1	0.85360800000000003
100600	hsa-miR-519d	0.85360800000000003
100600	hsa-miR-525-5p	0.85360800000000003
100600	hsa-miR-589	0.85360800000000003
100600	hsa-miR-222	0.83099299999999998
100600	hsa-miR-454	0.83099299999999998
100600	hsa-miR-10a	0.82367100000000004
100600	hsa-miR-155	0.82367100000000004
100600	hsa-miR-578	0.82367100000000004
100600	hsa-miR-17	0.78001699999999996
100600	hsa-miR-1185	0.77190599999999998
100600	hsa-miR-127-3p	0.77190599999999998
100600	hsa-miR-1302	0.77190599999999998
100600	hsa-miR-337-3p	0.77190599999999998
100600	hsa-miR-573	0.77190599999999998
100600	hsa-miR-585	0.77190599999999998
100600	hsa-miR-106a	0.76605599999999996
100600	hsa-miR-511	0.73626800000000003
100600	hsa-miR-520b	0.73626800000000003
100600	hsa-miR-576-3p	0.73626800000000003
100600	hsa-miR-497	0.73100299999999996
100600	hsa-miR-512-3p	0.73100299999999996
100600	hsa-miR-93	0.73100299999999996
100600	hsa-miR-10b	0.72330399999999995
100600	hsa-miR-147b	0.72330399999999995
100600	hsa-miR-27b	0.72330399999999995
100600	hsa-miR-506	0.72330399999999995
100600	hsa-miR-516a-3p	0.72330399999999995
100600	hsa-miR-580	0.72330399999999995
100600	hsa-miR-630	0.72330399999999995
100600	hsa-miR-130a	0.71217399999999997
100600	hsa-miR-373	0.689828
100600	hsa-miR-1201	0.67767900000000003
100600	hsa-miR-512-5p	0.67767900000000003
100600	hsa-miR-524-5p	0.67767900000000003
100600	hsa-miR-125a-5p	0.664219
100600	hsa-miR-361-3p	0.664219
100600	hsa-miR-520c-3p	0.65937900000000005
100600	hsa-miR-7	0.65668300000000002
100600	hsa-miR-185	0.65055799999999997
100600	hsa-miR-520g	0.63485100000000005
100600	hsa-miR-581	0.63485100000000005
100600	hsa-let-7e	0.62385000000000002
100600	hsa-miR-146a	0.62341199999999997
100600	hsa-miR-595	0.62341199999999997
100600	hsa-miR-642	0.62341199999999997
100600	hsa-miR-520e	0.61709400000000003
100600	hsa-miR-574-5p	0.60491399999999995
100600	hsa-miR-379	0.60309500000000005
100600	hsa-miR-1274a	0.59465599999999996
100600	hsa-miR-301a	0.59465599999999996
100600	hsa-miR-1255a	0.58966200000000002
100600	hsa-miR-502-5p	0.58772899999999995
100600	hsa-miR-1253	0.57894599999999996
100600	hsa-miR-519b-5p	0.57129700000000005
100600	hsa-miR-519c-5p	0.57129700000000005
100600	hsa-miR-1300	0.56820899999999996
100600	hsa-miR-1274b	0.55693499999999996
100600	hsa-miR-187	0.55693499999999996
100600	hsa-miR-27a	0.55693499999999996
100600	hsa-miR-345	0.55693499999999996
100600	hsa-miR-372	0.55693499999999996
100600	hsa-miR-510	0.55693499999999996
100600	hsa-miR-519e	0.55693499999999996
100600	hsa-miR-584	0.55693499999999996
100600	hsa-miR-662	0.55693499999999996
100600	hsa-miR-211	0.54267699999999996
100600	hsa-miR-650	0.54265699999999994
100600	hsa-miR-1261	0.527196
100600	hsa-miR-146b-5p	0.527196
100600	hsa-miR-1233	0.52154100000000003
100600	hsa-miR-302b	0.52154100000000003
100600	hsa-miR-520a-5p	0.52154100000000003
100600	hsa-miR-1231	0.51323200000000002
100600	hsa-miR-1276	0.51323200000000002
100600	hsa-miR-127-5p	0.50129999999999997
100600	hsa-miR-320d	0.50129999999999997
100600	hsa-miR-298	0.49904599999999999
100800	hsa-miR-429	0.99998500000000001
100800	hsa-miR-141	0.99975499999999995
100800	hsa-miR-200a	0.99975499999999995
100800	hsa-miR-200b	0.99975499999999995
100800	hsa-miR-200c	0.99775999999999998
100800	hsa-miR-335	0.98840499999999998
100800	hsa-miR-938	0.98840499999999998
100800	hsa-miR-20a	0.985649
100800	hsa-miR-130b	0.97636000000000001
100800	hsa-miR-519c-3p	0.972132
100800	hsa-miR-589	0.97178500000000001
100800	hsa-miR-454	0.96402500000000002
100800	hsa-miR-125b	0.95527300000000004
100800	hsa-miR-221	0.94874999999999998
100800	hsa-miR-20b	0.94769999999999999
100800	hsa-miR-106b	0.93489800000000001
100800	hsa-miR-520b	0.92334700000000003
100800	hsa-miR-301a	0.91180600000000001
100800	hsa-miR-130a	0.91094600000000003
100800	hsa-miR-302a	0.89774399999999999
100800	hsa-miR-93	0.89247399999999999
100800	hsa-miR-101	0.87535200000000002
100800	hsa-miR-19a	0.87535200000000002
100800	hsa-miR-19b	0.87535200000000002
100800	hsa-miR-212	0.87535200000000002
100800	hsa-miR-205	0.86923499999999998
100800	hsa-miR-1	0.84644600000000003
100800	hsa-miR-520c-3p	0.84576799999999996
100800	hsa-miR-222	0.82293000000000005
100800	hsa-miR-10a	0.81882600000000005
100800	hsa-miR-132	0.81882600000000005
100800	hsa-miR-155	0.81882600000000005
100800	hsa-miR-578	0.81882600000000005
100800	hsa-miR-373	0.81603000000000003
100800	hsa-miR-1184	0.78763700000000003
100800	hsa-miR-1248	0.77007400000000004
100800	hsa-miR-1185	0.76585199999999998
100800	hsa-miR-127-3p	0.76585199999999998
100800	hsa-miR-1302	0.76585199999999998
100800	hsa-miR-337-3p	0.76585199999999998
100800	hsa-miR-573	0.76585199999999998
100800	hsa-miR-585	0.76585199999999998
100800	hsa-miR-17	0.76396299999999995
100800	hsa-miR-106a	0.74931199999999998
100800	hsa-miR-511	0.72492999999999996
100800	hsa-miR-542-5p	0.72492999999999996
100800	hsa-miR-576-3p	0.72492999999999996
100800	hsa-miR-10b	0.71621299999999999
100800	hsa-miR-147b	0.71621299999999999
100800	hsa-miR-148a	0.71621299999999999
100800	hsa-miR-152	0.71621299999999999
100800	hsa-miR-27b	0.71621299999999999
100800	hsa-miR-301b	0.71621299999999999
100800	hsa-miR-506	0.71621299999999999
100800	hsa-miR-516a-3p	0.71621299999999999
100800	hsa-miR-580	0.71621299999999999
100800	hsa-miR-630	0.71621299999999999
100800	hsa-miR-497	0.715866
100800	hsa-miR-512-3p	0.715866
100800	hsa-miR-1300	0.71374800000000005
100800	hsa-miR-641	0.70419299999999996
100800	hsa-miR-1197	0.66970600000000002
100800	hsa-miR-512-5p	0.66970600000000002
100800	hsa-miR-524-5p	0.66970600000000002
100800	hsa-miR-125a-5p	0.65091100000000002
100800	hsa-miR-361-3p	0.65091100000000002
100800	hsa-miR-7	0.63229999999999997
100800	hsa-miR-520g	0.62613799999999997
100800	hsa-miR-581	0.62613799999999997
100800	hsa-miR-146a	0.60499499999999995
100800	hsa-miR-595	0.60499499999999995
100800	hsa-miR-642	0.60499499999999995
100800	hsa-miR-520e	0.60274300000000003
100800	hsa-miR-185	0.59191499999999997
100800	hsa-miR-765	0.58953100000000003
100800	hsa-miR-1274a	0.58532799999999996
100800	hsa-let-7e	0.58005600000000002
100800	hsa-miR-379	0.577075
100800	hsa-miR-1827	0.57611000000000001
100800	hsa-miR-574-5p	0.56648399999999999
100800	hsa-miR-320b	0.56500700000000004
100800	hsa-miR-1255a	0.56330899999999995
100800	hsa-miR-519b-5p	0.55612200000000001
100800	hsa-miR-519c-5p	0.55612200000000001
100800	hsa-miR-1304	0.54928600000000005
100800	hsa-miR-187	0.54710700000000001
100800	hsa-miR-27a	0.54710700000000001
100800	hsa-miR-345	0.54710700000000001
100800	hsa-miR-372	0.54710700000000001
100800	hsa-miR-510	0.54710700000000001
100800	hsa-miR-519b-3p	0.54710700000000001
100800	hsa-miR-519e	0.54710700000000001
100800	hsa-miR-584	0.54710700000000001
100800	hsa-miR-662	0.54710700000000001
100800	hsa-miR-1253	0.54280899999999999
100800	hsa-miR-211	0.51889799999999997
100800	hsa-miR-299-3p	0.51520100000000002
100800	hsa-miR-1261	0.51141199999999998
100800	hsa-miR-146b-5p	0.51141199999999998
100800	hsa-miR-1233	0.51131499999999996
101000	hsa-miR-429	0.99997199999999997
101000	hsa-miR-141	0.99960099999999996
101000	hsa-miR-200a	0.99960099999999996
101000	hsa-miR-200b	0.99960099999999996
101000	hsa-miR-200c	0.99641400000000002
101000	hsa-miR-29c	0.98414299999999999
101000	hsa-miR-335	0.98414299999999999
101000	hsa-miR-938	0.98414299999999999
101000	hsa-miR-106b	0.97933000000000003
101000	hsa-miR-29a	0.9698
101000	hsa-miR-29b	0.9698
101000	hsa-miR-181a	0.95205700000000004
101000	hsa-miR-125b	0.93308999999999997
101000	hsa-miR-181c	0.93148299999999995
101000	hsa-miR-221	0.93148299999999995
101000	hsa-miR-181d	0.90858399999999995
101000	hsa-miR-20a	0.90217800000000004
101000	hsa-miR-181b	0.88380899999999996
101000	hsa-miR-130b	0.86288399999999998
101000	hsa-miR-372	0.85755499999999996
101000	hsa-miR-19a	0.85481700000000005
101000	hsa-miR-19b	0.85481700000000005
101000	hsa-miR-212	0.85481700000000005
101000	hsa-miR-216b	0.85481700000000005
101000	hsa-miR-302a	0.85306400000000004
101000	hsa-miR-125a-5p	0.83432700000000004
101000	hsa-miR-361-3p	0.83432700000000004
101000	hsa-miR-519c-3p	0.83432700000000004
101000	hsa-miR-512-3p	0.83356600000000003
101000	hsa-miR-93	0.83356600000000003
101000	hsa-miR-1233	0.83017200000000002
101000	hsa-miR-205	0.83017200000000002
101000	hsa-miR-1	0.80196900000000004
101000	hsa-miR-589	0.80196900000000004
101000	hsa-miR-10a	0.79015299999999999
101000	hsa-miR-132	0.79015299999999999
101000	hsa-miR-155	0.79015299999999999
101000	hsa-miR-578	0.79015299999999999
101000	hsa-miR-222	0.77321499999999999
101000	hsa-miR-302d	0.77321499999999999
101000	hsa-miR-454	0.77321499999999999
101000	hsa-miR-20b	0.76897800000000005
101000	hsa-miR-494	0.744147
101000	hsa-miR-615-3p	0.744147
101000	hsa-miR-1185	0.730271
101000	hsa-miR-127-3p	0.730271
101000	hsa-miR-1302	0.730271
101000	hsa-miR-337-3p	0.730271
101000	hsa-miR-573	0.730271
101000	hsa-miR-585	0.730271
101000	hsa-miR-1184	0.7107
101000	hsa-miR-502-5p	0.69892500000000002
101000	hsa-miR-1248	0.68905499999999997
101000	hsa-miR-373	0.68306599999999995
101000	hsa-miR-10b	0.67482500000000001
101000	hsa-miR-147b	0.67482500000000001
101000	hsa-miR-27b	0.67482500000000001
101000	hsa-miR-506	0.67482500000000001
101000	hsa-miR-516a-3p	0.67482500000000001
101000	hsa-miR-580	0.67482500000000001
101000	hsa-miR-630	0.67482500000000001
101000	hsa-miR-767-5p	0.67482500000000001
101000	hsa-miR-326	0.66732599999999997
101000	hsa-miR-17	0.662771
101000	hsa-miR-511	0.65696900000000003
101000	hsa-miR-520b	0.65696900000000003
101000	hsa-miR-542-5p	0.65696900000000003
101000	hsa-miR-576-3p	0.65696900000000003
101000	hsa-miR-106a	0.64456500000000005
101000	hsa-miR-130a	0.62842900000000002
101000	hsa-miR-497	0.62389399999999995
101000	hsa-miR-1197	0.62349299999999996
101000	hsa-miR-512-5p	0.62349299999999996
101000	hsa-miR-524-5p	0.62349299999999996
101000	hsa-miR-331-3p	0.60035000000000005
101000	hsa-miR-641	0.58991400000000005
101000	hsa-miR-520g	0.57597799999999999
101000	hsa-miR-581	0.57597799999999999
101000	hsa-miR-491-5p	0.56032700000000002
101000	hsa-miR-1237	0.54888099999999995
101000	hsa-miR-1300	0.547898
101000	hsa-miR-520c-3p	0.53878800000000004
101000	hsa-miR-1274a	0.53200199999999997
101000	hsa-miR-301a	0.53200199999999997
101000	hsa-miR-520e	0.51971999999999996
101000	hsa-miR-185	0.51460899999999998
101000	hsa-miR-146a	0.497892
101000	hsa-miR-595	0.497892
101000	hsa-miR-642	0.497892
101000	hsa-miR-187	0.49130800000000002
101000	hsa-miR-27a	0.49130800000000002
101000	hsa-miR-345	0.49130800000000002
101000	hsa-miR-510	0.49130800000000002
101000	hsa-miR-519e	0.49130800000000002
101000	hsa-miR-584	0.49130800000000002
101000	hsa-miR-662	0.49130800000000002
101000	hsa-miR-7	0.48774899999999999
101000	hsa-miR-519b-5p	0.46957199999999999
101000	hsa-miR-519c-5p	0.46957199999999999
101000	hsa-miR-765	0.46882499999999999
101200	hsa-miR-19a	0.98533499999999996
101200	hsa-miR-19b	0.98533499999999996
101200	hsa-miR-512-3p	0.98458199999999996
101200	hsa-let-7a	0.96716800000000003
101200	hsa-miR-1197	0.95648900000000003
101200	hsa-miR-1304	0.95079999999999998
101200	hsa-miR-520g	0.94937700000000003
101200	hsa-miR-301a	0.94230599999999998
101200	hsa-miR-610	0.941747
101200	hsa-miR-1270	0.93893599999999999
101200	hsa-let-7c	0.93659400000000004
101200	hsa-let-7e	0.92669999999999997
101200	hsa-miR-920	0.92008400000000001
101200	hsa-miR-139-3p	0.91754199999999997
101200	hsa-miR-454	0.91441300000000003
101200	hsa-miR-220c	0.91318999999999995
101200	hsa-miR-509-3p	0.91318999999999995
101200	hsa-let-7g	0.91098199999999996
101200	hsa-miR-1286	0.91098199999999996
101200	hsa-miR-877	0.90732900000000005
101200	hsa-miR-921	0.90650299999999995
101200	hsa-miR-491-5p	0.90130900000000003
101200	hsa-miR-541	0.90130900000000003
101200	hsa-miR-106b	0.89390400000000003
101200	hsa-miR-542-5p	0.88714400000000004
101200	hsa-miR-214	0.88290100000000005
101200	hsa-miR-1272	0.88042399999999998
101200	hsa-let-7i	0.87795400000000001
101200	hsa-miR-1299	0.87545300000000004
101200	hsa-miR-302a	0.87374099999999999
101200	hsa-miR-550	0.86784499999999998
101200	hsa-miR-519c-3p	0.86709700000000001
101200	hsa-miR-650	0.864317
101200	hsa-miR-184	0.86268800000000001
101200	hsa-miR-1266	0.86008499999999999
101200	hsa-miR-486-3p	0.85876399999999997
101200	hsa-miR-520e	0.85392199999999996
101200	hsa-miR-1202	0.84951100000000002
101200	hsa-miR-485-5p	0.84951100000000002
101200	hsa-miR-671-5p	0.84336500000000003
101200	hsa-miR-31	0.841418
101200	hsa-miR-615-5p	0.83869000000000005
101200	hsa-miR-675	0.83869000000000005
101200	hsa-miR-20a	0.83444099999999999
101200	hsa-miR-193a-5p	0.83319200000000004
101200	hsa-miR-449a	0.83319200000000004
101200	hsa-miR-940	0.83042099999999996
101200	hsa-miR-1261	0.82802200000000004
101200	hsa-miR-1255b	0.82763699999999996
101200	hsa-miR-663b	0.82483899999999999
101200	hsa-miR-130b	0.81529600000000002
101200	hsa-miR-1827	0.81351399999999996
101200	hsa-miR-138	0.81065100000000001
101200	hsa-miR-320b	0.81065100000000001
101200	hsa-miR-122	0.80777500000000002
101200	hsa-miR-483-5p	0.80777500000000002
101200	hsa-miR-744	0.80777500000000002
101200	hsa-miR-1253	0.80488700000000002
101200	hsa-miR-497	0.80271700000000001
101200	hsa-miR-93	0.80271700000000001
101200	hsa-miR-206	0.80198700000000001
101200	hsa-miR-34a	0.79907499999999998
101200	hsa-miR-449b	0.79615199999999997
101200	hsa-miR-185	0.79210599999999998
101200	hsa-miR-665	0.79027099999999995
101200	hsa-miR-939	0.78981000000000001
101200	hsa-miR-18b	0.78412199999999999
101200	hsa-miR-608	0.78284500000000001
101200	hsa-miR-1294	0.78136799999999995
101200	hsa-miR-202	0.77837999999999996
101200	hsa-miR-18a	0.77799600000000002
101200	hsa-miR-20b	0.77799600000000002
101200	hsa-miR-520c-3p	0.77799600000000002
101200	hsa-miR-638	0.77237199999999995
101200	hsa-miR-1289	0.77190599999999998
101200	hsa-miR-1207-5p	0.76858099999999996
101200	hsa-miR-574-5p	0.76632500000000003
101200	hsa-miR-1250	0.76585199999999998
101200	hsa-let-7d	0.757185
101200	hsa-miR-516b	0.75385000000000002
101200	hsa-miR-1308	0.74790299999999998
101200	hsa-miR-196a	0.74790299999999998
101200	hsa-miR-1292	0.74487599999999998
101200	hsa-miR-17	0.74199000000000004
101200	hsa-miR-342-5p	0.738672
101200	hsa-miR-106a	0.73611300000000002
101200	hsa-miR-1182	0.73555800000000005
101200	hsa-miR-658	0.73555800000000005
101200	hsa-miR-1290	0.730271
101200	hsa-miR-147	0.730271
101200	hsa-miR-885-3p	0.72930899999999999
101200	hsa-miR-1268	0.71988200000000002
101200	hsa-miR-641	0.71869099999999997
101200	hsa-miR-765	0.71529399999999999
101200	hsa-miR-125a-3p	0.713565
101200	hsa-miR-654-5p	0.68806199999999995
101200	hsa-miR-196b	0.68477699999999997
101200	hsa-miR-622	0.68477699999999997
101200	hsa-miR-760	0.68163499999999999
101200	hsa-miR-768-5p	0.66872900000000002
101800	hsa-miR-19a	0.99632399999999999
101800	hsa-miR-19b	0.99632399999999999
102200	hsa-miR-221	0.99000100000000002
102200	hsa-miR-125a-5p	0.987375
102200	hsa-miR-15b	0.96616599999999997
102200	hsa-miR-16	0.96004400000000001
102200	hsa-miR-222	0.96004400000000001
102200	hsa-miR-497	0.95977900000000005
102200	hsa-miR-125b	0.95352899999999996
102200	hsa-miR-15a	0.95352899999999996
102200	hsa-miR-494	0.95352899999999996
102200	hsa-miR-23a	0.94556399999999996
102200	hsa-miR-23b	0.94556399999999996
102200	hsa-miR-938	0.91939499999999996
102200	hsa-miR-107	0.91233600000000004
102200	hsa-miR-195	0.90742
102200	hsa-miR-127-3p	0.89390400000000003
102200	hsa-miR-1237	0.88112400000000002
102200	hsa-miR-650	0.87249900000000002
102200	hsa-miR-506	0.86907299999999998
102200	hsa-miR-515-5p	0.86907299999999998
102200	hsa-miR-1825	0.84488700000000005
102200	hsa-miR-1248	0.84252800000000005
102200	hsa-miR-326	0.83259399999999995
102200	hsa-miR-491-5p	0.83125800000000005
102200	hsa-miR-1304	0.82804800000000001
102200	hsa-miR-503	0.82097799999999999
102200	hsa-miR-125a-3p	0.82035999999999998
102200	hsa-miR-211	0.81381599999999998
102200	hsa-miR-512-3p	0.81237199999999998
102200	hsa-miR-625	0.80145299999999997
102200	hsa-miR-646	0.79176000000000002
102200	hsa-miR-24	0.78433200000000003
102200	hsa-miR-145	0.77604600000000001
102200	hsa-miR-345	0.77604600000000001
102200	hsa-miR-584	0.77604600000000001
102200	hsa-miR-671-3p	0.77604600000000001
102200	hsa-miR-760	0.77233799999999997
102200	hsa-miR-1289	0.76031300000000002
102200	hsa-miR-1233	0.75428700000000004
102200	hsa-miR-424	0.75428700000000004
102200	hsa-miR-1250	0.74973199999999995
102200	hsa-miR-34c-5p	0.73616700000000002
102200	hsa-miR-589	0.73309999999999997
102200	hsa-miR-1224-3p	0.73016199999999998
102200	hsa-miR-379	0.73016199999999998
102200	hsa-miR-502-5p	0.72848000000000002
102200	hsa-miR-185	0.72740099999999996
102200	hsa-miR-939	0.72241999999999995
102200	hsa-miR-1255a	0.72222200000000003
102200	hsa-miR-196a	0.71782699999999999
102200	hsa-miR-572	0.71246799999999999
102200	hsa-miR-564	0.70623100000000005
102200	hsa-miR-31	0.70269099999999995
102200	hsa-miR-103	0.698187
102200	hsa-miR-298	0.691492
102200	hsa-miR-320c	0.68202200000000002
102200	hsa-miR-1207-5p	0.67589600000000005
102200	hsa-miR-940	0.675284
102200	hsa-miR-127-5p	0.67522499999999996
102200	hsa-miR-320d	0.67522499999999996
102200	hsa-miR-1255b	0.66836499999999999
102200	hsa-miR-320a	0.647478
102200	hsa-miR-432	0.64048099999999997
102200	hsa-miR-1827	0.63346999999999998
102200	hsa-miR-1275	0.63161599999999996
102200	hsa-miR-1236	0.62644699999999998
102200	hsa-miR-320b	0.62644699999999998
102200	hsa-miR-744	0.61941500000000005
102200	hsa-miR-1272	0.61719400000000002
102200	hsa-miR-1253	0.612375
102200	hsa-miR-206	0.60533000000000003
102200	hsa-miR-149	0.60176499999999999
102200	hsa-miR-196b	0.60176499999999999
102200	hsa-miR-331-3p	0.59962700000000002
102200	hsa-miR-1300	0.58434299999999995
102200	hsa-miR-214	0.57625499999999996
102200	hsa-miR-1295	0.56588400000000005
102200	hsa-miR-143	0.56103000000000003
102200	hsa-miR-769-5p	0.56103000000000003
102200	hsa-let-7i	0.56014600000000003
102200	hsa-miR-765	0.55832899999999996
102200	hsa-miR-1244	0.54968499999999998
102200	hsa-miR-767-3p	0.54968499999999998
102200	hsa-miR-202	0.54902399999999996
102200	hsa-miR-219-1-3p	0.54414399999999996
102200	hsa-miR-1225-5p	0.522536
102200	hsa-miR-1231	0.52154100000000003
102200	hsa-miR-1276	0.52154100000000003
102200	hsa-miR-623	0.52038700000000004
102200	hsa-miR-571	0.51188800000000001
102200	hsa-miR-608	0.50888900000000004
102200	hsa-miR-20a	0.50364699999999996
102200	hsa-let-7d	0.50037200000000004
102200	hsa-miR-1184	0.489118
102200	hsa-miR-146b-5p	0.489118
102200	hsa-miR-7	0.47423399999999999
102200	hsa-miR-1202	0.473972
102200	hsa-miR-485-5p	0.473972
102200	hsa-miR-1292	0.47307399999999999
102200	hsa-miR-877	0.47169
102200	hsa-miR-583	0.46507100000000001
102500	hsa-miR-19a	0.99632399999999999
102500	hsa-miR-19b	0.99632399999999999
102660	hsa-miR-429	0.99995100000000003
102660	hsa-miR-141	0.99939199999999995
102660	hsa-miR-200a	0.99939199999999995
102660	hsa-miR-200b	0.99939199999999995
102660	hsa-miR-29c	0.99939199999999995
102660	hsa-miR-93	0.99818399999999996
102660	hsa-miR-379	0.99805699999999997
102660	hsa-miR-29a	0.99771799999999999
102660	hsa-miR-29b	0.99771799999999999
102660	hsa-miR-20a	0.99743899999999996
102660	hsa-miR-196a	0.99703600000000003
102660	hsa-miR-200c	0.994641
102660	hsa-miR-196b	0.99445600000000001
102660	hsa-miR-1244	0.99395999999999995
102660	hsa-miR-106b	0.99395100000000003
102660	hsa-miR-512-3p	0.99177300000000002
102660	hsa-miR-7	0.98899099999999995
102660	hsa-miR-20b	0.98283600000000004
102660	hsa-miR-125b	0.98038899999999995
102660	hsa-miR-335	0.97925799999999996
102660	hsa-miR-938	0.97925799999999996
102660	hsa-miR-1250	0.97641100000000003
102660	hsa-miR-1304	0.97095500000000001
102660	hsa-miR-98	0.96928300000000001
102660	hsa-miR-539	0.969167
102660	hsa-miR-1258	0.96751799999999999
102660	hsa-miR-1827	0.96411199999999997
102660	hsa-miR-373	0.95997399999999999
102660	hsa-miR-17	0.95886700000000002
102660	hsa-miR-106a	0.95340999999999998
102660	hsa-miR-1255a	0.95088700000000004
102660	hsa-miR-320d	0.94112700000000005
102660	hsa-miR-302a	0.93923800000000002
102660	hsa-miR-1	0.93906000000000001
102660	hsa-miR-580	0.93823699999999999
102660	hsa-miR-767-5p	0.93823699999999999
102660	hsa-let-7f	0.936029
102660	hsa-miR-520d-3p	0.93345100000000003
102660	hsa-miR-583	0.92170099999999999
102660	hsa-miR-1252	0.92096
102660	hsa-miR-185	0.91898599999999997
102660	hsa-miR-221	0.91239000000000003
102660	hsa-miR-1253	0.91122499999999995
102660	hsa-let-7e	0.91049500000000005
102660	hsa-miR-298	0.89915800000000001
102660	hsa-miR-1255b	0.89818600000000004
102660	hsa-miR-1231	0.89605500000000005
102660	hsa-let-7a	0.89371100000000003
102660	hsa-let-7i	0.89004499999999998
102660	hsa-miR-28-5p	0.88125600000000004
102660	hsa-miR-299-3p	0.88075400000000004
102660	hsa-miR-219-1-3p	0.87505599999999994
102660	hsa-miR-31	0.86104999999999998
102660	hsa-miR-127-5p	0.85734299999999997
102660	hsa-miR-18a	0.85444100000000001
102660	hsa-miR-202	0.85245099999999996
102660	hsa-miR-297	0.848638
102660	hsa-miR-1270	0.840113
102660	hsa-miR-769-5p	0.83997599999999994
102660	hsa-miR-1184	0.83918199999999998
102660	hsa-miR-1261	0.83918199999999998
102660	hsa-miR-146b-5p	0.83918199999999998
102660	hsa-let-7g	0.83799299999999999
102660	hsa-miR-19a	0.83452499999999996
102660	hsa-miR-19b	0.83452499999999996
102660	hsa-miR-216b	0.83452499999999996
102660	hsa-miR-34b	0.83452499999999996
102660	hsa-miR-448	0.83452499999999996
102660	hsa-miR-1300	0.829739
102660	hsa-miR-625	0.8236
102660	hsa-miR-877	0.82344700000000004
102660	hsa-miR-372	0.82177999999999995
102660	hsa-miR-510	0.82177999999999995
102660	hsa-miR-1248	0.82155
102660	hsa-miR-34c-5p	0.81376199999999999
102660	hsa-miR-130b	0.80327300000000001
102660	hsa-let-7d	0.79406600000000005
102660	hsa-miR-491-5p	0.79177900000000001
102660	hsa-miR-541	0.79177900000000001
102660	hsa-miR-1276	0.79018500000000003
102660	hsa-miR-205	0.78900800000000004
102660	hsa-miR-519c-3p	0.77928200000000003
102660	hsa-miR-125a-3p	0.76514499999999996
102660	hsa-miR-24	0.76319499999999996
102660	hsa-miR-648	0.76319499999999996
102660	hsa-miR-10a	0.762158
102660	hsa-miR-1256	0.762158
102660	hsa-miR-155	0.762158
102660	hsa-miR-452	0.762158
102660	hsa-miR-578	0.762158
102660	hsa-miR-589	0.75566299999999997
102660	hsa-miR-122	0.74875400000000003
102660	hsa-miR-1224-5p	0.728155
102660	hsa-miR-320c	0.727881
102660	hsa-let-7c	0.72613899999999998
102660	hsa-miR-383	0.72289199999999998
102660	hsa-miR-222	0.72208000000000006
102660	hsa-miR-302d	0.72208000000000006
102660	hsa-miR-454	0.72208000000000006
102660	hsa-miR-940	0.71723199999999998
102700	hsa-miR-148b	0.99998600000000004
102700	hsa-miR-148a	0.99986799999999998
102700	hsa-miR-152	0.99986799999999998
102700	hsa-miR-20a	0.99781900000000001
102700	hsa-miR-130b	0.99655800000000005
102700	hsa-miR-20b	0.99267799999999995
102700	hsa-miR-130a	0.99252399999999996
102700	hsa-miR-17	0.98657600000000001
102700	hsa-miR-106a	0.98531199999999997
102700	hsa-miR-93	0.96663699999999997
102700	hsa-miR-454	0.96494199999999997
102700	hsa-miR-1258	0.95674700000000001
102700	hsa-miR-520c-3p	0.95318099999999994
102700	hsa-miR-892b	0.95318099999999994
102700	hsa-miR-34b	0.94914600000000005
102700	hsa-miR-643	0.94914600000000005
102700	hsa-miR-106b	0.94664400000000004
102700	hsa-let-7e	0.92720000000000002
102700	hsa-miR-302a	0.92561700000000002
102700	hsa-miR-26b	0.92462900000000003
102700	hsa-miR-938	0.92462900000000003
102700	hsa-miR-519c-3p	0.91808100000000004
102700	hsa-miR-127-5p	0.91434000000000004
102700	hsa-miR-320d	0.91434000000000004
102700	hsa-miR-616	0.91434000000000004
102700	hsa-miR-1244	0.90231399999999995
102700	hsa-miR-1302	0.90070099999999997
102700	hsa-miR-203	0.90070099999999997
102700	hsa-miR-26a	0.90070099999999997
102700	hsa-miR-515-5p	0.87734999999999996
102700	hsa-miR-580	0.87734999999999996
102700	hsa-miR-1261	0.86840399999999995
102700	hsa-miR-520d-3p	0.85884700000000003
102700	hsa-miR-1825	0.85456100000000002
102700	hsa-miR-330-3p	0.85456100000000002
102700	hsa-miR-512-5p	0.85456100000000002
102700	hsa-miR-1257	0.85268699999999997
102700	hsa-miR-219-2-3p	0.84131
102700	hsa-let-7a	0.83840300000000001
102700	hsa-miR-520g	0.83232399999999995
102700	hsa-miR-512-3p	0.83202600000000004
102700	hsa-miR-539	0.83202600000000004
102700	hsa-miR-1265	0.82318100000000005
102700	hsa-miR-301a	0.81062500000000004
102700	hsa-miR-202	0.81052199999999996
102700	hsa-miR-18b	0.80357199999999995
102700	hsa-miR-18a	0.79391999999999996
102700	hsa-miR-7	0.793238
102700	hsa-miR-1266	0.78980499999999998
102700	hsa-miR-145	0.78945100000000001
102700	hsa-miR-187	0.78945100000000001
102700	hsa-miR-510	0.78945100000000001
102700	hsa-miR-671-3p	0.78945100000000001
102700	hsa-miR-1250	0.77442100000000003
102700	hsa-miR-146a	0.77442100000000003
102700	hsa-miR-1252	0.76459100000000002
102700	hsa-miR-644	0.75471999999999995
102700	hsa-miR-196a	0.744815
102700	hsa-miR-1262	0.72979400000000005
102700	hsa-miR-299-3p	0.72493200000000002
102700	hsa-miR-320c	0.72087299999999999
102700	hsa-miR-1255b	0.71726400000000001
102700	hsa-miR-663b	0.71094500000000005
102700	hsa-miR-1268	0.71022200000000002
102700	hsa-miR-1323	0.70979000000000003
102700	hsa-miR-373	0.70588499999999998
102700	hsa-miR-320a	0.69820800000000005
102700	hsa-miR-1270	0.68727899999999997
102700	hsa-miR-1827	0.68535199999999996
102700	hsa-miR-320b	0.67888400000000004
102700	hsa-let-7c	0.67563200000000001
102700	hsa-miR-98	0.67512499999999998
102700	hsa-miR-1253	0.66587700000000005
102700	hsa-miR-498	0.65501500000000001
102700	hsa-miR-520b	0.65501500000000001
102700	hsa-miR-34a	0.65278800000000003
102700	hsa-miR-449b	0.64621799999999996
102700	hsa-miR-1285	0.64541499999999996
102700	hsa-miR-383	0.63739999999999997
102700	hsa-miR-196b	0.63557300000000005
102700	hsa-miR-1300	0.62974399999999997
102700	hsa-miR-1294	0.61317699999999997
102700	hsa-miR-650	0.61009100000000005
102700	hsa-miR-1304	0.59663200000000005
102700	hsa-miR-143	0.59663200000000005
102700	hsa-miR-708	0.59663200000000005
102700	hsa-miR-769-5p	0.59663200000000005
102700	hsa-miR-1225-5p	0.59181300000000003
102700	hsa-miR-1295	0.58807500000000001
102700	hsa-miR-382	0.58807500000000001
102700	hsa-miR-503	0.58702500000000002
102700	hsa-miR-520e	0.57236299999999996
102700	hsa-miR-1231	0.55856600000000001
102700	hsa-miR-453	0.55856600000000001
102700	hsa-miR-571	0.54921200000000003
102700	hsa-miR-197	0.54210199999999997
102700	hsa-miR-1303	0.53992899999999999
102700	hsa-miR-648	0.53992899999999999
102700	hsa-miR-34c-5p	0.53864299999999998
102700	hsa-miR-601	0.53864299999999998
103580	hsa-miR-519b-5p	0.99024599999999996
103580	hsa-miR-519c-5p	0.99024599999999996
103580	hsa-miR-19a	0.98533499999999996
103580	hsa-miR-19b	0.98533499999999996
103580	hsa-miR-627	0.98533499999999996
103580	hsa-miR-155	0.97806300000000002
103580	hsa-miR-573	0.970831
103580	hsa-miR-1290	0.9698
103580	hsa-miR-320d	0.96837200000000001
103580	hsa-miR-630	0.96364000000000005
103580	hsa-miR-1268	0.94346300000000005
103580	hsa-miR-520a-5p	0.92828100000000002
103580	hsa-miR-1	0.92132700000000001
103580	hsa-miR-518d-5p	0.92132700000000001
103580	hsa-miR-520c-5p	0.92132700000000001
103580	hsa-miR-525-5p	0.92132700000000001
103580	hsa-miR-526a	0.92132700000000001
103580	hsa-miR-320c	0.91318999999999995
103580	hsa-miR-1286	0.91098199999999996
103580	hsa-miR-542-5p	0.88714400000000004
103580	hsa-miR-576-3p	0.88714400000000004
103580	hsa-miR-198	0.88534800000000002
103580	hsa-miR-219-1-3p	0.87293399999999999
103580	hsa-miR-601	0.85482999999999998
103580	hsa-miR-1203	0.85392199999999996
103580	hsa-miR-886-3p	0.84739100000000001
103580	hsa-miR-31	0.841418
103580	hsa-miR-675	0.83869000000000005
103580	hsa-miR-1262	0.83319200000000004
103580	hsa-miR-769-3p	0.83319200000000004
103580	hsa-miR-323-5p	0.83042099999999996
103580	hsa-miR-940	0.83042099999999996
103580	hsa-miR-1275	0.82919200000000004
103580	hsa-miR-1184	0.82802200000000004
103580	hsa-miR-1255b	0.82763699999999996
103580	hsa-miR-663b	0.82483899999999999
103580	hsa-miR-320a	0.81920300000000001
103580	hsa-miR-432	0.81636500000000001
103580	hsa-miR-320b	0.81065100000000001
103580	hsa-miR-122	0.80777500000000002
103580	hsa-miR-483-5p	0.80777500000000002
103580	hsa-miR-497	0.80271700000000001
103580	hsa-miR-206	0.80198700000000001
103580	hsa-miR-34a	0.79907499999999998
103580	hsa-miR-28-5p	0.79028399999999999
103580	hsa-miR-665	0.79027099999999995
103580	hsa-miR-657	0.78412199999999999
103580	hsa-miR-1294	0.78136799999999995
103580	hsa-miR-202	0.77837999999999996
103580	hsa-miR-638	0.77237199999999995
103580	hsa-miR-1289	0.77190599999999998
103580	hsa-miR-557	0.77190599999999998
103580	hsa-miR-574-5p	0.76632500000000003
103580	hsa-miR-595	0.76585199999999998
103580	hsa-miR-1292	0.74487599999999998
103580	hsa-miR-342-5p	0.738672
103580	hsa-miR-299-3p	0.73611300000000002
103580	hsa-miR-1182	0.73555800000000005
103580	hsa-miR-658	0.73555800000000005
103580	hsa-miR-885-3p	0.72930899999999999
103580	hsa-miR-127-5p	0.724464
103580	hsa-miR-641	0.71869099999999997
103580	hsa-miR-125a-3p	0.713565
103580	hsa-miR-1291	0.71295299999999995
103580	hsa-miR-124	0.70725000000000005
103580	hsa-miR-1270	0.70722300000000005
103580	hsa-miR-378	0.70157999999999998
103580	hsa-miR-422a	0.69594500000000004
103580	hsa-miR-654-5p	0.68806199999999995
103580	hsa-miR-760	0.68163499999999999
103580	hsa-let-7e	0.67518999999999996
103580	hsa-miR-768-5p	0.66872900000000002
103580	hsa-miR-1254	0.665493
103580	hsa-miR-661	0.665493
103580	hsa-miR-769-5p	0.66284299999999996
103580	hsa-miR-920	0.65900999999999998
103580	hsa-miR-1225-5p	0.65576299999999998
103580	hsa-let-7b	0.64926099999999998
103580	hsa-miR-571	0.63617299999999999
103580	hsa-miR-298	0.63296200000000002
103580	hsa-miR-24	0.63093699999999997
103580	hsa-miR-648	0.63093699999999997
103580	hsa-miR-1224-5p	0.62969600000000003
103580	hsa-miR-877	0.62969600000000003
103580	hsa-miR-1321	0.62642799999999998
103580	hsa-miR-493	0.62056199999999995
103580	hsa-miR-491-5p	0.61661500000000002
103580	hsa-miR-541	0.61661500000000002
103580	hsa-miR-297	0.61542300000000005
103580	hsa-miR-296-3p	0.61334100000000003
103580	hsa-miR-663	0.61334100000000003
103580	hsa-miR-330-5p	0.60524
103580	hsa-miR-379	0.59518400000000005
103580	hsa-miR-625	0.59368500000000002
103580	hsa-miR-1255a	0.59020399999999995
103580	hsa-miR-103	0.57544899999999999
103580	hsa-miR-220c	0.56576800000000005
103580	hsa-miR-509-3p	0.56576800000000005
103580	hsa-miR-1293	0.56093700000000002
103580	hsa-miR-373	0.55620899999999995
103780	hsa-miR-504	0.97977899999999996
103780	hsa-miR-423-3p	0.95955900000000005
103780	hsa-miR-20b	0.93933800000000001
103780	hsa-miR-127-5p	0.922794
103780	hsa-miR-196b	0.90992600000000001
103780	hsa-miR-636	0.89889699999999995
103780	hsa-miR-659	0.89705900000000005
103780	hsa-miR-24	0.891544
103780	hsa-miR-1287	0.86213200000000001
103780	hsa-miR-921	0.86213200000000001
103780	hsa-miR-134	0.85661799999999999
103780	hsa-miR-214	0.84375
103780	hsa-miR-623	0.83088200000000001
103780	hsa-miR-1266	0.827206
103780	hsa-miR-34c-5p	0.82352899999999996
103780	hsa-miR-31	0.81433800000000001
103780	hsa-miR-615-5p	0.8125
103780	hsa-miR-675	0.8125
103780	hsa-miR-193a-5p	0.80882399999999999
103780	hsa-miR-323-5p	0.80698499999999995
103780	hsa-miR-663b	0.80330900000000005
103780	hsa-miR-1827	0.795956
103780	hsa-miR-744	0.79227899999999996
103780	hsa-miR-206	0.78860300000000005
103780	hsa-miR-34a	0.78676500000000005
103780	hsa-miR-1292	0.75367600000000001
103780	hsa-miR-1182	0.74816199999999999
103780	hsa-miR-658	0.74816199999999999
103780	hsa-miR-885-3p	0.74448499999999995
103780	hsa-miR-125a-3p	0.735294
103780	hsa-miR-1270	0.73161799999999999
103780	hsa-let-7c	0.72794099999999995
103780	hsa-miR-654-5p	0.72058800000000001
103780	hsa-miR-760	0.71691199999999999
103780	hsa-let-7e	0.71323499999999995
103780	hsa-miR-768-5p	0.70955900000000005
103780	hsa-miR-920	0.704044
103780	hsa-miR-1225-5p	0.702206
103780	hsa-let-7b	0.69852899999999996
103780	hsa-miR-298	0.68933800000000001
103780	hsa-miR-1224-5p	0.6875
103780	hsa-miR-1321	0.68566199999999999
103780	hsa-miR-491-5p	0.68014699999999995
103780	hsa-miR-541	0.68014699999999995
103780	hsa-miR-296-3p	0.67830900000000005
103780	hsa-miR-663	0.67830900000000005
103780	hsa-miR-625	0.66727899999999996
103780	hsa-miR-1293	0.64889699999999995
103780	hsa-miR-650	0.639706
103780	hsa-miR-486-3p	0.63419099999999995
103780	hsa-miR-671-5p	0.61948499999999995
103780	hsa-miR-637	0.61764699999999995
103780	hsa-miR-1275	0.60661799999999999
103780	hsa-miR-423-5p	0.59742600000000001
103780	hsa-miR-185	0.57536799999999999
103780	hsa-miR-939	0.57352899999999996
103780	hsa-miR-608	0.56801500000000005
103780	hsa-miR-1207-5p	0.55698499999999995
103780	hsa-miR-765	0.51838200000000001
103900	hsa-miR-412	0.99498299999999995
103900	hsa-miR-532-3p	0.99359500000000001
103900	hsa-miR-204	0.99329699999999999
103900	hsa-miR-34b	0.99265400000000004
103900	hsa-miR-211	0.98994599999999999
103900	hsa-miR-1260	0.98880800000000002
103900	hsa-miR-1229	0.98591700000000004
103900	hsa-miR-1224-3p	0.98547700000000005
103900	hsa-miR-766	0.98457600000000001
103900	hsa-miR-339-5p	0.98317500000000002
103900	hsa-miR-147b	0.98168500000000003
103900	hsa-miR-220b	0.98168500000000003
103900	hsa-miR-324-3p	0.98121100000000006
103900	hsa-miR-671-3p	0.96715600000000002
103900	hsa-miR-1226	0.96353999999999995
103900	hsa-miR-1236	0.95791400000000004
103900	hsa-miR-615-3p	0.95273399999999997
103900	hsa-miR-767-3p	0.92421600000000004
103900	hsa-miR-1234	0.920682
103900	hsa-miR-197	0.91715400000000002
103900	hsa-miR-1254	0.91495400000000005
103900	hsa-miR-661	0.91495400000000005
103900	hsa-miR-632	0.91363300000000003
103900	hsa-miR-1228	0.90661199999999997
103900	hsa-miR-324-5p	0.88917800000000002
103900	hsa-miR-296-5p	0.87879799999999997
103900	hsa-miR-557	0.87879799999999997
103900	hsa-miR-942	0.87879799999999997
103900	hsa-miR-328	0.85822200000000004
103900	hsa-miR-483-3p	0.85481700000000005
103900	hsa-miR-637	0.85424100000000003
103900	hsa-miR-210	0.84126199999999995
103900	hsa-miR-423-5p	0.83837700000000004
103900	hsa-miR-1280	0.83789000000000002
103900	hsa-miR-149	0.82781499999999997
103900	hsa-miR-622	0.82781499999999997
103900	hsa-miR-874	0.82781499999999997
103900	hsa-miR-1247	0.81447700000000001
103900	hsa-miR-143	0.81447700000000001
103900	hsa-miR-1303	0.79467299999999996
103900	hsa-miR-886-5p	0.79139599999999999
103900	hsa-miR-1225-3p	0.78486199999999995
103900	hsa-miR-330-5p	0.77835600000000005
103900	hsa-miR-346	0.77187600000000001
103900	hsa-miR-139-3p	0.75899799999999995
103900	hsa-miR-1237	0.75579600000000002
103900	hsa-miR-601	0.67793300000000001
103900	hsa-miR-1202	0.67188700000000001
103900	hsa-miR-615-5p	0.65987600000000002
103900	hsa-miR-193a-5p	0.65391100000000002
103900	hsa-miR-663b	0.64501399999999998
103900	hsa-miR-138	0.63032200000000005
103900	hsa-miR-665	0.61003700000000005
103900	hsa-miR-638	0.59291400000000005
103900	hsa-miR-1292	0.56768600000000002
103900	hsa-miR-1182	0.55939899999999998
103900	hsa-miR-658	0.55939899999999998
103900	hsa-miR-125a-3p	0.54029899999999997
103900	hsa-miR-760	0.51358899999999996
103900	hsa-miR-920	0.49529400000000001
103900	hsa-miR-612	0.47987800000000003
103900	hsa-miR-298	0.47479300000000002
103900	hsa-miR-296-3p	0.45970100000000003
103900	hsa-miR-663	0.45970100000000003
103900	hsa-miR-625	0.444853
103900	hsa-miR-1293	0.42064800000000002
103900	hsa-miR-650	0.40879900000000002
103900	hsa-miR-486-3p	0.40177099999999999
103900	hsa-miR-671-5p	0.383328
103900	hsa-miR-1275	0.36754500000000001
103900	hsa-miR-185	0.330598
103900	hsa-miR-939	0.328486
103900	hsa-miR-608	0.322189
103900	hsa-miR-1207-5p	0.309778
104300	hsa-miR-29c	0.99760499999999996
104300	hsa-miR-29a	0.99529199999999995
104300	hsa-miR-29b	0.99529199999999995
104300	hsa-miR-767-5p	0.99228700000000003
104300	hsa-miR-519c-3p	0.98480500000000004
104300	hsa-miR-1	0.96175999999999995
104300	hsa-miR-454	0.95489599999999997
104300	hsa-miR-133a	0.94198899999999997
104300	hsa-miR-133b	0.94198899999999997
104300	hsa-miR-212	0.94198899999999997
104300	hsa-miR-627	0.94198899999999997
104300	hsa-miR-640	0.94198899999999997
104300	hsa-miR-18b	0.93864300000000001
104300	hsa-miR-18a	0.93372699999999997
104300	hsa-miR-106b	0.93185099999999998
104300	hsa-miR-132	0.91418100000000002
104300	hsa-miR-155	0.91418100000000002
104300	hsa-miR-409-5p	0.91418100000000002
104300	hsa-miR-877	0.91141300000000003
104300	hsa-miR-1268	0.90640399999999999
104300	hsa-miR-302a	0.90567500000000001
104300	hsa-let-7a	0.89432800000000001
104300	hsa-miR-1290	0.88808799999999999
104300	hsa-miR-483-3p	0.88808799999999999
104300	hsa-miR-203	0.88714400000000004
104300	hsa-miR-433	0.88714400000000004
104300	hsa-miR-573	0.88714400000000004
104300	hsa-miR-1203	0.87700199999999995
104300	hsa-miR-1291	0.86835399999999996
104300	hsa-miR-182	0.86085900000000004
104300	hsa-miR-630	0.86085900000000004
104300	hsa-miR-519b-5p	0.85677899999999996
104300	hsa-miR-519c-5p	0.85677899999999996
104300	hsa-miR-20a	0.84639299999999995
104300	hsa-miR-373	0.839395
104300	hsa-miR-920	0.83741699999999997
104300	hsa-miR-1261	0.83584700000000001
104300	hsa-miR-1225-5p	0.83316999999999997
104300	hsa-miR-130b	0.81434200000000001
104300	hsa-miR-663b	0.81097300000000005
104300	hsa-miR-520g	0.81046300000000004
104300	hsa-miR-486-3p	0.80857000000000001
104300	hsa-miR-1182	0.808527
104300	hsa-miR-885-3p	0.79851000000000005
104300	hsa-miR-1258	0.79624300000000003
104300	hsa-miR-936	0.79624300000000003
104300	hsa-miR-497	0.79238799999999998
104300	hsa-miR-93	0.79238799999999998
104300	hsa-miR-181b	0.78631499999999999
104300	hsa-miR-301a	0.78631499999999999
104300	hsa-miR-541	0.77773499999999995
104300	hsa-miR-125a-3p	0.77245299999999995
104300	hsa-miR-28-5p	0.77010100000000004
104300	hsa-miR-1270	0.76164799999999999
104300	hsa-miR-922	0.75886500000000001
104300	hsa-miR-24	0.75394600000000001
104300	hsa-let-7c	0.750637
104300	hsa-miR-20b	0.747583
104300	hsa-miR-520c-3p	0.747583
104300	hsa-miR-424	0.74002900000000005
104300	hsa-miR-520a-5p	0.74002900000000005
104300	hsa-miR-297	0.72888200000000003
104300	hsa-miR-654-5p	0.72804000000000002
104300	hsa-miR-146a	0.72492999999999996
104300	hsa-miR-595	0.72492999999999996
104300	hsa-miR-15b	0.71785600000000005
104300	hsa-miR-504	0.71785600000000005
104300	hsa-miR-518d-5p	0.71785600000000005
104300	hsa-miR-520c-5p	0.71785600000000005
104300	hsa-miR-525-5p	0.71785600000000005
104300	hsa-miR-526a	0.71785600000000005
104300	hsa-miR-589	0.71785600000000005
104300	hsa-miR-202	0.71620099999999998
104300	hsa-miR-330-5p	0.71193499999999998
104300	hsa-miR-1266	0.70719299999999996
104300	hsa-let-7e	0.70474499999999995
104300	hsa-miR-16	0.69630599999999998
104300	hsa-miR-222	0.69630599999999998
104300	hsa-miR-768-5p	0.69286300000000001
104300	hsa-miR-574-5p	0.69055500000000003
104300	hsa-miR-1255a	0.68625100000000006
104300	hsa-miR-17	0.67954899999999996
104300	hsa-miR-15a	0.67536499999999999
104300	hsa-miR-106a	0.66824300000000003
104300	hsa-miR-103	0.66035999999999995
104300	hsa-miR-650	0.658022
104300	hsa-miR-765	0.65689399999999998
104300	hsa-miR-31	0.656142
104300	hsa-miR-675	0.64874799999999999
104300	hsa-miR-127-5p	0.64573499999999995
104300	hsa-miR-320d	0.64573499999999995
104300	hsa-miR-1292	0.64443399999999995
104300	hsa-miR-320c	0.64304099999999997
104300	hsa-miR-509-3p	0.64304099999999997
104300	hsa-miR-939	0.63913900000000001
104300	hsa-miR-612	0.63781399999999999
104300	hsa-miR-641	0.63454699999999997
104300	hsa-miR-1286	0.63437699999999997
104300	hsa-miR-1262	0.633911
104300	hsa-miR-193a-5p	0.633911
104310	hsa-miR-29c	0.99927500000000002
104310	hsa-miR-29a	0.99856299999999998
104310	hsa-miR-29b	0.99856299999999998
104310	hsa-miR-767-5p	0.99762499999999998
104310	hsa-miR-877	0.99480900000000005
104310	hsa-miR-1182	0.99019999999999997
104310	hsa-miR-885-3p	0.98941999999999997
104310	hsa-miR-1268	0.98816099999999996
104310	hsa-miR-1	0.987599
104310	hsa-miR-486-3p	0.986043
104310	hsa-miR-654-5p	0.98311999999999999
104310	hsa-miR-637	0.98168699999999998
104310	hsa-miR-768-5p	0.97940199999999999
104310	hsa-miR-920	0.97732600000000003
104310	hsa-miR-1225-5p	0.97660100000000005
104310	hsa-miR-1290	0.97569899999999998
104310	hsa-miR-483-3p	0.97569899999999998
104310	hsa-miR-1291	0.97058199999999994
104310	hsa-miR-936	0.96813400000000005
104310	hsa-miR-627	0.96715600000000002
104310	hsa-miR-640	0.96715600000000002
104310	hsa-miR-541	0.96648199999999995
104310	hsa-miR-663	0.96551399999999998
104310	hsa-miR-939	0.96468799999999999
104310	hsa-miR-574-5p	0.96411400000000003
104310	hsa-miR-608	0.96190600000000004
104310	hsa-miR-1203	0.95658600000000005
104310	hsa-miR-1207-5p	0.95583700000000005
104310	hsa-miR-1292	0.95528000000000002
104310	hsa-miR-409-5p	0.95109600000000005
104310	hsa-miR-519b-5p	0.94859800000000005
104310	hsa-miR-519c-5p	0.94859800000000005
104310	hsa-miR-125a-3p	0.94028
104310	hsa-miR-650	0.94011500000000003
104310	hsa-miR-1270	0.93692699999999995
104310	hsa-miR-24	0.93663600000000002
104310	hsa-miR-573	0.93527300000000002
104310	hsa-miR-31	0.93373200000000001
104310	hsa-miR-675	0.93160299999999996
104310	hsa-miR-297	0.92820000000000003
104310	hsa-miR-193a-5p	0.92722700000000002
104310	hsa-miR-1255b	0.92269100000000004
104310	hsa-miR-671-5p	0.92253399999999997
104310	hsa-miR-760	0.92230100000000004
104310	hsa-miR-330-5p	0.92228100000000002
104310	hsa-miR-497	0.92170600000000003
104310	hsa-miR-663b	0.92036300000000004
104310	hsa-miR-182	0.919686
104310	hsa-miR-630	0.919686
104310	hsa-miR-320a	0.91558899999999999
104310	hsa-miR-1255a	0.91296999999999995
104310	hsa-miR-28-5p	0.91187499999999999
104310	hsa-miR-1827	0.91065600000000002
104310	hsa-miR-1275	0.90965799999999997
104310	hsa-miR-320b	0.90812999999999999
104310	hsa-miR-922	0.90681400000000001
104310	hsa-miR-103	0.90315299999999998
104310	hsa-let-7b	0.90120199999999995
104310	hsa-miR-423-5p	0.899621
104310	hsa-miR-34a	0.89763300000000001
104310	hsa-miR-320c	0.89633499999999999
104310	hsa-miR-509-3p	0.89633499999999999
104310	hsa-let-7a	0.89491100000000001
104310	hsa-miR-612	0.89425100000000002
104310	hsa-miR-1286	0.89284600000000003
104310	hsa-miR-146a	0.891096
104310	hsa-miR-595	0.891096
104310	hsa-miR-298	0.88945700000000005
104310	hsa-miR-665	0.88934999999999997
104310	hsa-miR-1224-5p	0.88701099999999999
104310	hsa-miR-1321	0.88453400000000004
104310	hsa-miR-1294	0.88071900000000003
104310	hsa-miR-202	0.87776600000000005
104310	hsa-miR-491-5p	0.87690800000000002
104310	hsa-miR-296-3p	0.87430200000000002
104310	hsa-miR-181b	0.87429800000000002
104310	hsa-miR-185	0.87257899999999999
104310	hsa-miR-638	0.87174499999999999
104310	hsa-miR-625	0.85799400000000003
104310	hsa-miR-127-5p	0.85172999999999999
104310	hsa-miR-320d	0.85172999999999999
104310	hsa-miR-1300	0.85114900000000004
104310	hsa-miR-198	0.85114900000000004
104310	hsa-miR-214	0.84707600000000005
104310	hsa-miR-641	0.84584599999999999
104310	hsa-miR-424	0.84515700000000005
104310	hsa-miR-520a-5p	0.84515700000000005
104310	hsa-miR-342-5p	0.83601199999999998
104310	hsa-miR-1265	0.83460000000000001
104310	hsa-miR-124	0.83391300000000002
104310	hsa-miR-658	0.83255100000000004
104310	hsa-miR-15b	0.83091300000000001
104310	hsa-miR-504	0.83091300000000001
104310	hsa-miR-518d-5p	0.83091300000000001
104310	hsa-miR-520c-5p	0.83091300000000001
104310	hsa-miR-525-5p	0.83091300000000001
104310	hsa-miR-526a	0.83091300000000001
104310	hsa-miR-589	0.83091300000000001
104310	hsa-miR-219-1-3p	0.83035700000000001
104310	hsa-miR-1293	0.828291
104600	hsa-miR-15b	0.99962799999999996
104600	hsa-miR-16	0.99955300000000002
104600	hsa-miR-15a	0.99947200000000003
104600	hsa-miR-195	0.99884200000000001
104600	hsa-miR-497	0.997251
104600	hsa-miR-646	0.99685199999999996
104600	hsa-miR-503	0.99031100000000005
104600	hsa-miR-107	0.98634999999999995
104600	hsa-miR-103	0.983649
104600	hsa-miR-424	0.96353999999999995
104600	hsa-miR-922	0.88571100000000003
104600	hsa-miR-650	0.87061299999999997
104600	hsa-miR-214	0.71167100000000005
104600	hsa-miR-34c-5p	0.67793300000000001
104600	hsa-miR-637	0.38105299999999998
105150	hsa-miR-29c	0.99957600000000002
105150	hsa-miR-29a	0.99915699999999996
105150	hsa-miR-29b	0.99915699999999996
105150	hsa-miR-767-5p	0.99860400000000005
105150	hsa-miR-922	0.99447700000000006
105150	hsa-miR-424	0.99390999999999996
105150	hsa-miR-15b	0.99260300000000001
105150	hsa-miR-16	0.99117900000000003
105150	hsa-miR-15a	0.98963900000000005
105150	hsa-miR-195	0.97811800000000004
105150	hsa-miR-503	0.97569499999999998
105150	hsa-miR-640	0.97440700000000002
105150	hsa-miR-107	0.96151799999999998
105150	hsa-miR-103	0.95121900000000004
105150	hsa-miR-497	0.95119299999999996
105150	hsa-miR-646	0.944797
105150	hsa-miR-182	0.93707099999999999
105150	hsa-miR-146a	0.93111500000000003
105150	hsa-miR-637	0.92117700000000002
105150	hsa-miR-483-3p	0.90858399999999995
105150	hsa-miR-181b	0.90096699999999996
105150	hsa-miR-1291	0.89651499999999995
105150	hsa-miR-1280	0.88819999999999999
105150	hsa-miR-874	0.87535700000000005
105150	hsa-miR-1	0.86606300000000003
105150	hsa-miR-504	0.86606300000000003
105150	hsa-miR-589	0.86606300000000003
105150	hsa-miR-877	0.85862799999999995
105150	hsa-miR-1247	0.85760099999999995
105150	hsa-miR-222	0.85468900000000003
105150	hsa-miR-1827	0.84620499999999998
105150	hsa-miR-1276	0.83920700000000004
105150	hsa-miR-575	0.83451900000000001
105150	hsa-let-7a	0.82630599999999998
105150	hsa-miR-297	0.81544799999999995
105150	hsa-miR-611	0.81544799999999995
105150	hsa-miR-1224-3p	0.79592700000000005
105150	hsa-miR-574-5p	0.79105400000000003
105150	hsa-miR-1255a	0.79098500000000005
105150	hsa-miR-331-3p	0.78909499999999999
105150	hsa-miR-766	0.78602099999999997
105150	hsa-miR-650	0.78417700000000001
105150	hsa-miR-1288	0.77859400000000001
105150	hsa-miR-519c-3p	0.77859400000000001
105150	hsa-miR-486-3p	0.77460300000000004
105150	hsa-miR-1237	0.77100599999999997
105150	hsa-let-7g	0.76090400000000002
105150	hsa-miR-1203	0.75795000000000001
105150	hsa-miR-1182	0.75353099999999995
105150	hsa-miR-885-3p	0.74578900000000004
105150	hsa-miR-197	0.73777800000000004
105150	hsa-miR-1268	0.73404599999999998
105150	hsa-miR-936	0.71994599999999997
105150	hsa-miR-1270	0.71815799999999996
105150	hsa-miR-146b-5p	0.71806700000000001
105150	hsa-miR-1228	0.70838199999999996
105150	hsa-miR-1300	0.70442700000000003
105150	hsa-miR-1301	0.70442700000000003
105150	hsa-miR-214	0.69924200000000003
105150	hsa-miR-326	0.69880900000000001
105150	hsa-miR-654-5p	0.69389199999999995
105150	hsa-let-7i	0.68886000000000003
105150	hsa-miR-1265	0.68366300000000002
105150	hsa-miR-539	0.67999600000000004
105150	hsa-miR-768-5p	0.66918699999999998
105150	hsa-miR-623	0.66286599999999996
105150	hsa-miR-28-5p	0.66161899999999996
105150	hsa-miR-939	0.65825100000000003
105150	hsa-miR-920	0.65669900000000003
105150	hsa-miR-18b	0.65259100000000003
105150	hsa-miR-1225-5p	0.65251899999999996
105150	hsa-miR-1266	0.65246999999999999
105150	hsa-miR-608	0.64684299999999995
105150	hsa-miR-18a	0.64366900000000005
105150	hsa-miR-1238	0.63485100000000005
105150	hsa-miR-1296	0.63485100000000005
105150	hsa-miR-296-5p	0.63485100000000005
105150	hsa-miR-490-5p	0.63485100000000005
105150	hsa-miR-612	0.63150799999999996
105150	hsa-miR-595	0.62613799999999997
105150	hsa-miR-1207-5p	0.62371600000000005
105150	hsa-miR-298	0.62305900000000003
105150	hsa-miR-1224-5p	0.61882800000000004
105150	hsa-miR-1252	0.61752700000000005
105150	hsa-miR-31	0.61619999999999997
105150	hsa-miR-675	0.61104199999999997
105150	hsa-miR-604	0.60901700000000003
105150	hsa-miR-541	0.60185900000000003
105150	hsa-miR-193a-5p	0.60075100000000003
105150	hsa-miR-449a	0.60075100000000003
105150	hsa-miR-663	0.59760800000000003
105150	hsa-miR-1255b	0.59049600000000002
105150	hsa-miR-663b	0.58538400000000002
105150	hsa-miR-328	0.58409
105150	hsa-miR-1290	0.57597799999999999
105150	hsa-miR-320a	0.57519200000000004
105150	hsa-miR-127-5p	0.56796199999999997
105150	hsa-miR-616	0.56796199999999997
105150	hsa-miR-641	0.56004200000000004
105150	hsa-miR-1236	0.55999399999999999
105200	hsa-miR-19a	0.99962799999999996
105200	hsa-miR-19b	0.99962799999999996
105200	hsa-miR-512-3p	0.998332
105200	hsa-miR-106b	0.99753999999999998
105200	hsa-miR-181a	0.99639800000000001
105200	hsa-miR-181c	0.99465700000000001
105200	hsa-miR-181d	0.99260300000000001
105200	hsa-miR-181b	0.99024699999999999
105200	hsa-miR-20a	0.99011400000000005
105200	hsa-miR-372	0.987599
105200	hsa-miR-130b	0.98619100000000004
105200	hsa-miR-93	0.98313600000000001
105200	hsa-miR-519a	0.98147099999999998
105200	hsa-miR-18b	0.97787500000000005
105200	hsa-miR-18a	0.97593799999999997
105200	hsa-miR-20b	0.97593799999999997
105200	hsa-miR-520c-3p	0.97593799999999997
105200	hsa-miR-17	0.96235999999999999
105200	hsa-miR-32	0.95993099999999998
105200	hsa-miR-106a	0.95977000000000001
105200	hsa-miR-302a	0.95231600000000005
105200	hsa-miR-519c-3p	0.94729600000000003
105200	hsa-miR-299-5p	0.94044899999999998
105200	hsa-miR-520e	0.93669800000000003
105200	hsa-miR-520d-3p	0.92157800000000001
105200	hsa-miR-25	0.92132700000000001
105200	hsa-miR-363	0.92132700000000001
105200	hsa-miR-92a	0.90256000000000003
105200	hsa-miR-1197	0.88414000000000004
105200	hsa-miR-92b	0.88414000000000004
105200	hsa-miR-520g	0.86606300000000003
105200	hsa-miR-301a	0.84832200000000002
105200	hsa-miR-373	0.82163600000000003
105200	hsa-miR-302d	0.78061400000000003
105200	hsa-miR-454	0.78061400000000003
105200	hsa-miR-302c	0.748637
105200	hsa-miR-542-5p	0.71785600000000005
105200	hsa-miR-668	0.71785600000000005
105200	hsa-miR-1304	0.70843500000000004
105200	hsa-miR-1272	0.70289999999999997
105200	hsa-miR-130a	0.70289999999999997
105200	hsa-miR-610	0.66892399999999996
105200	hsa-let-7c	0.65180700000000003
105200	hsa-miR-611	0.63748000000000005
105200	hsa-let-7e	0.60871900000000001
105200	hsa-miR-1261	0.59307500000000002
105200	hsa-miR-139-3p	0.57569899999999996
105200	hsa-let-7a	0.56698499999999996
105200	hsa-miR-220c	0.56057999999999997
105200	hsa-miR-509-3p	0.56057999999999997
105200	hsa-let-7g	0.55307899999999999
105200	hsa-miR-1286	0.55307899999999999
105200	hsa-miR-497	0.544234
105200	hsa-miR-921	0.53820199999999996
105200	hsa-miR-491-5p	0.51093500000000003
105200	hsa-miR-574-5p	0.50647699999999996
105200	hsa-miR-1289	0.48833399999999999
105200	hsa-miR-1250	0.477802
105200	hsa-miR-214	0.46665299999999998
105200	hsa-miR-516b	0.45735300000000001
105200	hsa-let-7i	0.45297199999999999
105200	hsa-miR-1308	0.44743100000000002
105200	hsa-miR-196a	0.44743100000000002
105200	hsa-miR-1299	0.446216
105200	hsa-miR-550	0.42629299999999998
105200	hsa-miR-1290	0.418825
105200	hsa-miR-147	0.418825
105200	hsa-miR-184	0.41330600000000001
105200	hsa-miR-1266	0.40690199999999999
105200	hsa-miR-641	0.40068900000000002
105200	hsa-miR-1270	0.39791799999999999
105200	hsa-miR-1202	0.38189800000000002
105200	hsa-miR-485-5p	0.38189800000000002
105200	hsa-miR-31	0.36379400000000001
105200	hsa-miR-615-5p	0.35788500000000001
105200	hsa-miR-675	0.35788500000000001
105200	hsa-miR-196b	0.35048000000000001
105200	hsa-miR-622	0.35048000000000001
105200	hsa-miR-193a-5p	0.34625600000000001
105200	hsa-miR-449a	0.34625600000000001
105200	hsa-miR-940	0.34053699999999998
105200	hsa-miR-768-5p	0.335586
105200	hsa-miR-1255b	0.33488000000000001
105200	hsa-miR-663b	0.32928800000000003
105200	hsa-miR-920	0.32089099999999998
105200	hsa-miR-143	0.32026100000000002
105200	hsa-miR-769-5p	0.32026100000000002
105200	hsa-miR-765	0.31551299999999999
105200	hsa-miR-1827	0.30755199999999999
105200	hsa-let-7b	0.30657200000000001
105200	hsa-miR-636	0.30605700000000002
105200	hsa-miR-138	0.30227700000000002
105200	hsa-miR-320b	0.30227700000000002
105200	hsa-miR-122	0.29706500000000002
105200	hsa-miR-483-5p	0.29706500000000002
105200	hsa-miR-744	0.29706500000000002
105200	hsa-miR-1231	0.29242899999999999
105200	hsa-miR-1276	0.29242899999999999
105200	hsa-miR-1253	0.29191600000000001
105200	hsa-miR-206	0.286831
105210	hsa-miR-29c	0.99969699999999995
105210	hsa-miR-29a	0.99939699999999998
105210	hsa-miR-29b	0.99939699999999998
105210	hsa-miR-767-5p	0.99899899999999997
105210	hsa-miR-640	0.978043
105210	hsa-miR-922	0.95662499999999995
105210	hsa-miR-146a	0.94874999999999998
105210	hsa-miR-182	0.94586099999999995
105210	hsa-miR-483-3p	0.93148299999999995
105210	hsa-miR-1291	0.92215100000000005
105210	hsa-miR-877	0.92030999999999996
105210	hsa-miR-1280	0.91568899999999998
105210	hsa-miR-181b	0.91456700000000002
105210	hsa-miR-874	0.90565700000000005
105210	hsa-miR-1827	0.897231
105210	hsa-miR-424	0.89418699999999995
105210	hsa-miR-1247	0.89168899999999995
105210	hsa-miR-503	0.88809800000000005
105210	hsa-miR-1	0.88414000000000004
105210	hsa-miR-15b	0.88414000000000004
105210	hsa-miR-504	0.88414000000000004
105210	hsa-miR-589	0.88414000000000004
105210	hsa-let-7a	0.88288599999999995
105210	hsa-miR-1276	0.87709999999999999
105210	hsa-miR-16	0.87418700000000005
105210	hsa-miR-222	0.87418700000000005
105210	hsa-miR-575	0.87336199999999997
105210	hsa-miR-486-3p	0.86592599999999997
105210	hsa-miR-15a	0.86432799999999999
105210	hsa-miR-297	0.85807800000000001
105210	hsa-miR-611	0.85807800000000001
105210	hsa-miR-574-5p	0.856985
105210	hsa-miR-107	0.85024699999999998
105210	hsa-miR-637	0.84557800000000005
105210	hsa-miR-1224-3p	0.84230099999999997
105210	hsa-miR-1255a	0.83828599999999998
105210	hsa-miR-766	0.83424399999999999
105210	hsa-miR-1182	0.82874199999999998
105210	hsa-miR-103	0.82608400000000004
105210	hsa-miR-885-3p	0.82282900000000003
105210	hsa-miR-1237	0.821967
105210	hsa-miR-331-3p	0.81640999999999997
105210	hsa-miR-1268	0.81380300000000005
105210	hsa-let-7g	0.81366400000000005
105210	hsa-miR-1288	0.80709799999999998
105210	hsa-miR-195	0.80709799999999998
105210	hsa-miR-519c-3p	0.80709799999999998
105210	hsa-miR-1270	0.80148399999999997
105210	hsa-miR-1203	0.78873800000000005
105210	hsa-miR-939	0.78345200000000004
105210	hsa-miR-654-5p	0.78242800000000001
105210	hsa-miR-936	0.77963000000000005
105210	hsa-miR-608	0.77491200000000005
105210	hsa-miR-197	0.77072700000000005
105210	hsa-miR-1300	0.76658099999999996
105210	hsa-miR-1301	0.76658099999999996
105210	hsa-miR-768-5p	0.76272600000000002
105210	hsa-miR-214	0.76220200000000005
105210	hsa-miR-1207-5p	0.75734199999999996
105210	hsa-let-7i	0.75340399999999996
105210	hsa-miR-146b-5p	0.75306099999999998
105210	hsa-miR-920	0.75264900000000001
105210	hsa-miR-1225-5p	0.74925799999999998
105210	hsa-miR-1265	0.74898600000000004
105210	hsa-miR-1228	0.74435499999999999
105210	hsa-miR-326	0.73573299999999997
105210	hsa-miR-612	0.73207800000000001
105210	hsa-miR-623	0.73120600000000002
105210	hsa-miR-298	0.72510600000000003
105210	hsa-miR-1266	0.72225799999999996
105210	hsa-miR-1224-5p	0.72159899999999999
105210	hsa-miR-497	0.71873900000000002
105210	hsa-miR-539	0.71873900000000002
105210	hsa-miR-541	0.70744300000000004
105210	hsa-miR-663	0.70387200000000005
105210	hsa-miR-28-5p	0.70207299999999995
105210	hsa-miR-646	0.70207299999999995
105210	hsa-miR-18b	0.69386099999999995
105210	hsa-miR-31	0.690724
105210	hsa-miR-675	0.686199
105210	hsa-miR-18a	0.68572999999999995
105210	hsa-miR-1238	0.67767900000000003
105210	hsa-miR-1296	0.67767900000000003
105210	hsa-miR-296-5p	0.67767900000000003
105210	hsa-miR-490-5p	0.67767900000000003
105210	hsa-miR-193a-5p	0.67713800000000002
105210	hsa-miR-449a	0.67713800000000002
105210	hsa-miR-595	0.66970600000000002
105210	hsa-miR-1255b	0.668068
105210	hsa-miR-663b	0.66353099999999998
105210	hsa-miR-1252	0.66181100000000004
105210	hsa-miR-320a	0.65445399999999998
105210	hsa-miR-604	0.65399499999999999
105210	hsa-miR-1236	0.64084099999999999
105210	hsa-miR-320b	0.64084099999999999
105210	hsa-miR-1253	0.63177300000000003
105210	hsa-miR-328	0.63100500000000004
105210	hsa-miR-650	0.62657300000000005
105210	hsa-miR-1290	0.62349299999999996
105210	hsa-miR-34a	0.62271399999999999
105250	hsa-miR-1304	0.99836999999999998
105250	hsa-miR-938	0.99790100000000004
105250	hsa-miR-107	0.99551100000000003
105250	hsa-miR-512-3p	0.99406700000000003
105250	hsa-miR-221	0.99000100000000002
105250	hsa-miR-503	0.98887999999999998
105250	hsa-miR-1250	0.98817500000000003
105250	hsa-miR-650	0.98563999999999996
105250	hsa-miR-196a	0.984151
105250	hsa-miR-1244	0.98324500000000004
105250	hsa-miR-320b	0.98047300000000004
105250	hsa-let-7i	0.978989
105250	hsa-miR-320d	0.97753699999999999
105250	hsa-miR-20a	0.97575999999999996
105250	hsa-let-7a	0.97524900000000003
105250	hsa-miR-1255a	0.97261399999999998
105250	hsa-miR-103	0.96735599999999999
105250	hsa-miR-15b	0.96616599999999997
105250	hsa-miR-220c	0.963503
105250	hsa-miR-320c	0.963503
105250	hsa-miR-509-3p	0.963503
105250	hsa-miR-196b	0.96223800000000004
105250	hsa-let-7g	0.96147099999999996
105250	hsa-miR-16	0.96004400000000001
105250	hsa-miR-222	0.96004400000000001
105250	hsa-miR-497	0.95977900000000005
105250	hsa-miR-539	0.95977900000000005
105250	hsa-miR-93	0.95977900000000005
105250	hsa-miR-31	0.95797100000000002
105250	hsa-miR-921	0.95718800000000004
105250	hsa-let-7d	0.95696099999999995
105250	hsa-miR-15a	0.95352899999999996
105250	hsa-miR-646	0.95216500000000004
105250	hsa-miR-769-5p	0.95124399999999998
105250	hsa-miR-185	0.95065200000000005
105250	hsa-miR-940	0.95001500000000005
105250	hsa-miR-1255b	0.94787900000000003
105250	hsa-miR-23a	0.94556399999999996
105250	hsa-miR-23b	0.94556399999999996
105250	hsa-miR-20b	0.94386599999999998
105250	hsa-miR-298	0.94199100000000002
105250	hsa-miR-320a	0.94111299999999998
105250	hsa-miR-877	0.94004900000000002
105250	hsa-miR-1289	0.93946399999999997
105250	hsa-miR-1231	0.93856600000000001
105250	hsa-miR-1276	0.93856600000000001
105250	hsa-miR-1827	0.93629799999999996
105250	hsa-miR-1300	0.93420400000000003
105250	hsa-miR-138	0.93379699999999999
105250	hsa-miR-491-5p	0.93181999999999998
105250	hsa-miR-24	0.93159400000000003
105250	hsa-miR-214	0.93126600000000004
105250	hsa-miR-744	0.93123400000000001
105250	hsa-miR-1252	0.93016799999999999
105250	hsa-miR-1253	0.92860900000000002
105250	hsa-miR-125a-3p	0.92838500000000002
105250	hsa-miR-206	0.92591999999999997
105250	hsa-miR-1270	0.92346899999999998
105250	hsa-miR-7	0.92035
105250	hsa-miR-452	0.91939499999999996
105250	hsa-let-7c	0.91833699999999996
105250	hsa-miR-583	0.91639499999999996
105250	hsa-miR-625	0.91558600000000001
105250	hsa-miR-17	0.91503299999999999
105250	hsa-miR-106a	0.90968199999999999
105250	hsa-miR-299-3p	0.90968199999999999
105250	hsa-miR-195	0.90742
105250	hsa-miR-184	0.90495300000000001
105250	hsa-miR-379	0.903914
105250	hsa-miR-127-5p	0.89854100000000003
105250	hsa-miR-616	0.89854100000000003
105250	hsa-miR-1302	0.89390400000000003
105250	hsa-miR-34c-5p	0.89380300000000001
105250	hsa-miR-574-5p	0.88868100000000005
105250	hsa-miR-485-5p	0.88598600000000005
105250	hsa-let-7f	0.88587499999999997
105250	hsa-miR-139-3p	0.88587499999999997
105250	hsa-miR-765	0.88364600000000004
105250	hsa-miR-98	0.88078500000000004
105250	hsa-miR-920	0.87954399999999999
105250	hsa-miR-1286	0.87133899999999997
105250	hsa-miR-675	0.869448
105250	hsa-miR-515-5p	0.86907299999999998
105250	hsa-miR-526b	0.86907299999999998
105250	hsa-miR-580	0.86907299999999998
105250	hsa-miR-939	0.86686600000000003
105250	hsa-miR-1292	0.86270599999999997
105250	hsa-miR-486-3p	0.86248100000000005
105250	hsa-miR-449a	0.86073599999999995
105250	hsa-miR-342-5p	0.85472099999999995
105250	hsa-miR-1261	0.852325
105250	hsa-miR-146b-5p	0.852325
105250	hsa-miR-663b	0.847132
105250	hsa-miR-134	0.84530700000000003
105250	hsa-miR-1197	0.84488700000000005
105250	hsa-miR-1825	0.84488700000000005
105250	hsa-miR-885-3p	0.84228199999999998
105250	hsa-miR-1207-5p	0.83587900000000004
105250	hsa-miR-520d-3p	0.83502100000000001
105250	hsa-miR-432	0.83290399999999998
105400	hsa-miR-29c	0.99790100000000004
105400	hsa-miR-29a	0.99587000000000003
105400	hsa-miR-29b	0.99587000000000003
105400	hsa-miR-767-5p	0.99322600000000005
105400	hsa-miR-1	0.96616599999999997
105400	hsa-miR-589	0.96616599999999997
105400	hsa-miR-101	0.94556399999999996
105400	hsa-miR-133a	0.94556399999999996
105400	hsa-miR-133b	0.94556399999999996
105400	hsa-miR-19a	0.94556399999999996
105400	hsa-miR-19b	0.94556399999999996
105400	hsa-miR-212	0.94556399999999996
105400	hsa-miR-627	0.94556399999999996
105400	hsa-miR-640	0.94556399999999996
105400	hsa-miR-132	0.91939499999999996
105400	hsa-miR-409-5p	0.91939499999999996
105400	hsa-miR-519c-3p	0.90742
105400	hsa-miR-1290	0.90418399999999999
105400	hsa-miR-483-3p	0.90418399999999999
105400	hsa-miR-433	0.89390400000000003
105400	hsa-miR-573	0.89390400000000003
105400	hsa-miR-1203	0.88986299999999996
105400	hsa-miR-1291	0.88683800000000002
105400	hsa-miR-519b-5p	0.87145499999999998
105400	hsa-miR-519c-5p	0.87145499999999998
105400	hsa-miR-148a	0.86907299999999998
105400	hsa-miR-152	0.86907299999999998
105400	hsa-miR-182	0.86907299999999998
105400	hsa-miR-301b	0.86907299999999998
105400	hsa-miR-630	0.86907299999999998
105400	hsa-miR-1182	0.85063500000000003
105400	hsa-miR-877	0.84711400000000003
105400	hsa-miR-885-3p	0.84228199999999998
105400	hsa-miR-1268	0.82930400000000004
105400	hsa-miR-936	0.82867599999999997
105400	hsa-miR-125a-3p	0.82035999999999998
105400	hsa-miR-497	0.81237199999999998
105400	hsa-miR-181b	0.79838900000000002
105400	hsa-miR-301a	0.79838900000000002
105400	hsa-miR-28-5p	0.79176000000000002
105400	hsa-miR-24	0.78433200000000003
105400	hsa-miR-654-5p	0.78236099999999997
105400	hsa-miR-922	0.78133699999999995
105400	hsa-miR-519b-3p	0.77604600000000001
105400	hsa-miR-297	0.76146000000000003
105400	hsa-miR-424	0.75428700000000004
105400	hsa-miR-520a-5p	0.75428700000000004
105400	hsa-miR-768-5p	0.75171200000000005
105400	hsa-miR-146a	0.74973199999999995
105400	hsa-miR-595	0.74973199999999995
105400	hsa-miR-330-5p	0.74591200000000002
105400	hsa-miR-574-5p	0.74189000000000005
105400	hsa-miR-920	0.73576799999999998
105400	hsa-miR-15b	0.73309999999999997
105400	hsa-miR-504	0.73309999999999997
105400	hsa-miR-518d-5p	0.73309999999999997
105400	hsa-miR-520c-5p	0.73309999999999997
105400	hsa-miR-525-5p	0.73309999999999997
105400	hsa-miR-526a	0.73309999999999997
105400	hsa-miR-1225-5p	0.73036800000000002
105400	hsa-miR-1255a	0.72222200000000003
105400	hsa-miR-486-3p	0.71394599999999997
105400	hsa-miR-16	0.71246799999999999
105400	hsa-miR-222	0.71246799999999999
105400	hsa-miR-454	0.71246799999999999
105400	hsa-miR-612	0.70277999999999996
105400	hsa-miR-31	0.70269099999999995
105400	hsa-miR-1292	0.70026500000000003
105400	hsa-miR-103	0.698187
105400	hsa-miR-299-3p	0.69650900000000004
105400	hsa-miR-675	0.69588499999999998
105400	hsa-miR-15a	0.69238
105400	hsa-miR-193a-5p	0.68217899999999998
105400	hsa-miR-320c	0.68202200000000002
105400	hsa-miR-509-3p	0.68202200000000002
105400	hsa-miR-127-5p	0.67522499999999996
105400	hsa-miR-320d	0.67522499999999996
105400	hsa-miR-1286	0.67390899999999998
105400	hsa-miR-1255b	0.66836499999999999
105400	hsa-miR-373	0.66577900000000001
105400	hsa-miR-637	0.66534899999999997
105400	hsa-miR-641	0.66461300000000001
105400	hsa-miR-541	0.66272299999999995
105400	hsa-miR-663b	0.66142199999999995
105400	hsa-miR-663	0.65688599999999997
105400	hsa-miR-320a	0.647478
105400	hsa-miR-124	0.64348499999999997
105400	hsa-miR-520b	0.63524099999999994
105400	hsa-miR-542-5p	0.63524099999999994
105400	hsa-miR-576-3p	0.63524099999999994
105400	hsa-miR-1827	0.63346999999999998
105400	hsa-miR-1280	0.63297899999999996
105400	hsa-miR-320b	0.62644699999999998
105400	hsa-miR-1270	0.62532500000000002
105400	hsa-miR-422a	0.62252099999999999
105400	hsa-miR-130a	0.61719400000000002
105400	hsa-miR-874	0.60176499999999999
105400	hsa-miR-331-3p	0.59962700000000002
105400	hsa-miR-34a	0.59828199999999998
105400	hsa-let-7a	0.59123199999999998
105500	hsa-miR-29c	0.99817900000000004
105500	hsa-miR-29a	0.99641199999999996
105500	hsa-miR-29b	0.99641199999999996
105500	hsa-miR-767-5p	0.99410699999999996
105500	hsa-miR-1	0.97034900000000002
105500	hsa-miR-589	0.97034900000000002
105500	hsa-miR-101	0.94914600000000005
105500	hsa-miR-133a	0.94914600000000005
105500	hsa-miR-133b	0.94914600000000005
105500	hsa-miR-19a	0.94914600000000005
105500	hsa-miR-19b	0.94914600000000005
105500	hsa-miR-627	0.94914600000000005
105500	hsa-miR-640	0.94914600000000005
105500	hsa-miR-409-5p	0.92462900000000003
105500	hsa-miR-1290	0.91921299999999995
105500	hsa-miR-483-3p	0.91921299999999995
105500	hsa-miR-519c-3p	0.91808100000000004
105500	hsa-miR-1291	0.90420299999999998
105500	hsa-miR-1203	0.90231399999999995
105500	hsa-miR-433	0.90070099999999997
105500	hsa-miR-573	0.90070099999999997
105500	hsa-miR-877	0.89048300000000002
105500	hsa-miR-1182	0.88794700000000004
105500	hsa-miR-519b-5p	0.88571800000000001
105500	hsa-miR-519c-5p	0.88571800000000001
105500	hsa-miR-885-3p	0.88126499999999997
105500	hsa-miR-148a	0.87734999999999996
105500	hsa-miR-152	0.87734999999999996
105500	hsa-miR-182	0.87734999999999996
105500	hsa-miR-301b	0.87734999999999996
105500	hsa-miR-630	0.87734999999999996
105500	hsa-miR-1268	0.87081699999999995
105500	hsa-miR-125a-3p	0.86356999999999995
105500	hsa-miR-936	0.859043
105500	hsa-miR-654-5p	0.83238100000000004
105500	hsa-miR-497	0.83202600000000004
105500	hsa-miR-24	0.81378499999999998
105500	hsa-miR-28-5p	0.81314699999999995
105500	hsa-miR-181b	0.81062500000000004
105500	hsa-miR-301a	0.81062500000000004
105500	hsa-miR-768-5p	0.80676300000000001
105500	hsa-miR-922	0.80357199999999995
105500	hsa-miR-920	0.79327800000000004
105500	hsa-miR-297	0.793238
105500	hsa-miR-574-5p	0.79081999999999997
105500	hsa-miR-519b-3p	0.78945100000000001
105500	hsa-miR-1225-5p	0.78868700000000003
105500	hsa-miR-486-3p	0.78326200000000001
105500	hsa-miR-330-5p	0.77919700000000003
105500	hsa-miR-146a	0.77442100000000003
105500	hsa-miR-595	0.77442100000000003
105500	hsa-miR-424	0.76879299999999995
105500	hsa-miR-520a-5p	0.76879299999999995
105500	hsa-miR-612	0.76503900000000002
105500	hsa-miR-1255a	0.75768800000000003
105500	hsa-miR-1292	0.75441199999999997
105500	hsa-miR-15b	0.748637
105500	hsa-miR-504	0.748637
105500	hsa-miR-518d-5p	0.748637
105500	hsa-miR-520c-5p	0.748637
105500	hsa-miR-525-5p	0.748637
105500	hsa-miR-526a	0.748637
105500	hsa-miR-31	0.74829199999999996
105500	hsa-miR-675	0.74216800000000005
105500	hsa-miR-637	0.74200299999999997
105500	hsa-miR-103	0.73572499999999996
105500	hsa-miR-541	0.73013700000000004
105500	hsa-miR-193a-5p	0.72979400000000005
105500	hsa-miR-16	0.72897299999999998
105500	hsa-miR-222	0.72897299999999998
105500	hsa-miR-454	0.72897299999999998
105500	hsa-miR-663	0.72499499999999995
105500	hsa-miR-299-3p	0.72493200000000002
105500	hsa-miR-320c	0.72087299999999999
105500	hsa-miR-509-3p	0.72087299999999999
105500	hsa-miR-1255b	0.71726400000000001
105500	hsa-miR-1286	0.713395
105500	hsa-miR-663b	0.71094500000000005
105500	hsa-miR-15a	0.70979000000000003
105500	hsa-miR-373	0.70588499999999998
105500	hsa-miR-127-5p	0.70499999999999996
105500	hsa-miR-320d	0.70499999999999996
105500	hsa-miR-320a	0.69820800000000005
105500	hsa-miR-641	0.69503300000000001
105500	hsa-miR-1270	0.68727899999999997
105500	hsa-miR-1827	0.68535199999999996
105500	hsa-miR-320b	0.67888400000000004
105500	hsa-miR-124	0.67512499999999998
105500	hsa-miR-1280	0.66519600000000001
105500	hsa-miR-422a	0.65529099999999996
105500	hsa-miR-520b	0.65501500000000001
105500	hsa-miR-542-5p	0.65501500000000001
105500	hsa-miR-576-3p	0.65501500000000001
105500	hsa-miR-34a	0.65278800000000003
105500	hsa-let-7a	0.64621799999999996
105500	hsa-miR-760	0.64011499999999999
105500	hsa-miR-130a	0.63764699999999996
105500	hsa-miR-874	0.63557300000000005
105500	hsa-miR-665	0.63303399999999999
105500	hsa-miR-1300	0.62974399999999997
105550	hsa-miR-29c	0.99927500000000002
105550	hsa-miR-29a	0.99856299999999998
105550	hsa-miR-29b	0.99856299999999998
105550	hsa-miR-767-5p	0.99762499999999998
105550	hsa-miR-877	0.99480900000000005
105550	hsa-miR-1182	0.99019999999999997
105550	hsa-miR-885-3p	0.98941999999999997
105550	hsa-miR-1268	0.98816099999999996
105550	hsa-miR-1	0.987599
105550	hsa-miR-486-3p	0.986043
105550	hsa-miR-654-5p	0.98311999999999999
105550	hsa-miR-637	0.98168699999999998
105550	hsa-miR-768-5p	0.97940199999999999
105550	hsa-miR-920	0.97732600000000003
105550	hsa-miR-1225-5p	0.97660100000000005
105550	hsa-miR-1290	0.97569899999999998
105550	hsa-miR-483-3p	0.97569899999999998
105550	hsa-miR-1291	0.97058199999999994
105550	hsa-miR-936	0.96813400000000005
105550	hsa-miR-627	0.96715600000000002
105550	hsa-miR-640	0.96715600000000002
105550	hsa-miR-541	0.96648199999999995
105550	hsa-miR-663	0.96551399999999998
105550	hsa-miR-939	0.96468799999999999
105550	hsa-miR-574-5p	0.96411400000000003
105550	hsa-miR-608	0.96190600000000004
105550	hsa-miR-1203	0.95658600000000005
105550	hsa-miR-1207-5p	0.95583700000000005
105550	hsa-miR-1292	0.95528000000000002
105550	hsa-miR-409-5p	0.95109600000000005
105550	hsa-miR-519b-5p	0.94859800000000005
105550	hsa-miR-519c-5p	0.94859800000000005
105550	hsa-miR-125a-3p	0.94028
105550	hsa-miR-650	0.94011500000000003
105550	hsa-miR-1270	0.93692699999999995
105550	hsa-miR-24	0.93663600000000002
105550	hsa-miR-573	0.93527300000000002
105550	hsa-miR-31	0.93373200000000001
105550	hsa-miR-675	0.93160299999999996
105550	hsa-miR-297	0.92820000000000003
105550	hsa-miR-193a-5p	0.92722700000000002
105550	hsa-miR-1255b	0.92269100000000004
105550	hsa-miR-671-5p	0.92253399999999997
105550	hsa-miR-760	0.92230100000000004
105550	hsa-miR-330-5p	0.92228100000000002
105550	hsa-miR-497	0.92170600000000003
105550	hsa-miR-663b	0.92036300000000004
105550	hsa-miR-182	0.919686
105550	hsa-miR-630	0.919686
105550	hsa-miR-320a	0.91558899999999999
105550	hsa-miR-1255a	0.91296999999999995
105550	hsa-miR-28-5p	0.91187499999999999
105550	hsa-miR-1827	0.91065600000000002
105550	hsa-miR-1275	0.90965799999999997
105550	hsa-miR-320b	0.90812999999999999
105550	hsa-miR-922	0.90681400000000001
105550	hsa-miR-103	0.90315299999999998
105550	hsa-let-7b	0.90120199999999995
105550	hsa-miR-423-5p	0.899621
105550	hsa-miR-34a	0.89763300000000001
105550	hsa-miR-320c	0.89633499999999999
105550	hsa-miR-509-3p	0.89633499999999999
105550	hsa-let-7a	0.89491100000000001
105550	hsa-miR-612	0.89425100000000002
105550	hsa-miR-1286	0.89284600000000003
105550	hsa-miR-146a	0.891096
105550	hsa-miR-595	0.891096
105550	hsa-miR-298	0.88945700000000005
105550	hsa-miR-665	0.88934999999999997
105550	hsa-miR-1224-5p	0.88701099999999999
105550	hsa-miR-1321	0.88453400000000004
105550	hsa-miR-1294	0.88071900000000003
105550	hsa-miR-202	0.87776600000000005
105550	hsa-miR-491-5p	0.87690800000000002
105550	hsa-miR-296-3p	0.87430200000000002
105550	hsa-miR-181b	0.87429800000000002
105550	hsa-miR-185	0.87257899999999999
105550	hsa-miR-638	0.87174499999999999
105550	hsa-miR-625	0.85799400000000003
105550	hsa-miR-127-5p	0.85172999999999999
105550	hsa-miR-320d	0.85172999999999999
105550	hsa-miR-1300	0.85114900000000004
105550	hsa-miR-198	0.85114900000000004
105550	hsa-miR-214	0.84707600000000005
105550	hsa-miR-641	0.84584599999999999
105550	hsa-miR-424	0.84515700000000005
105550	hsa-miR-520a-5p	0.84515700000000005
105550	hsa-miR-342-5p	0.83601199999999998
105550	hsa-miR-1265	0.83460000000000001
105550	hsa-miR-124	0.83391300000000002
105550	hsa-miR-658	0.83255100000000004
105550	hsa-miR-15b	0.83091300000000001
105550	hsa-miR-504	0.83091300000000001
105550	hsa-miR-518d-5p	0.83091300000000001
105550	hsa-miR-520c-5p	0.83091300000000001
105550	hsa-miR-525-5p	0.83091300000000001
105550	hsa-miR-526a	0.83091300000000001
105550	hsa-miR-589	0.83091300000000001
105550	hsa-miR-219-1-3p	0.83035700000000001
105550	hsa-miR-1293	0.828291
105580	hsa-miR-376a	0.999776
105580	hsa-miR-196a	0.99385699999999999
105580	hsa-miR-512-3p	0.99365400000000004
105580	hsa-miR-1255b	0.99315399999999998
105580	hsa-miR-196b	0.992842
105580	hsa-let-7g	0.99085900000000005
105580	hsa-miR-29c	0.98905299999999996
105580	hsa-miR-938	0.98905299999999996
105580	hsa-miR-1304	0.98829500000000003
105580	hsa-miR-1253	0.98685
105580	hsa-miR-1255a	0.98418899999999998
105580	hsa-miR-491-5p	0.981514
105580	hsa-miR-29a	0.97896499999999997
105580	hsa-miR-29b	0.97896499999999997
105580	hsa-miR-376b	0.97896499999999997
105580	hsa-miR-429	0.97896499999999997
105580	hsa-miR-202	0.974962
105580	hsa-miR-1827	0.97264799999999996
105580	hsa-miR-1202	0.97262800000000005
105580	hsa-miR-625	0.97215300000000004
105580	hsa-let-7i	0.96890799999999999
105580	hsa-miR-200c	0.96631199999999995
105580	hsa-miR-580	0.96631199999999995
105580	hsa-miR-31	0.96613199999999999
105580	hsa-miR-877	0.96599599999999997
105580	hsa-let-7e	0.96528800000000003
105580	hsa-miR-185	0.964472
105580	hsa-let-7d	0.96100099999999999
105580	hsa-miR-125a-3p	0.96077100000000004
105580	hsa-miR-449a	0.958565
105580	hsa-miR-379	0.95843299999999998
105580	hsa-miR-1825	0.951434
105580	hsa-miR-221	0.951434
105580	hsa-let-7c	0.95094999999999996
105580	hsa-miR-98	0.94807799999999998
105580	hsa-miR-20a	0.94470200000000004
105580	hsa-let-7f	0.94328000000000001
105580	hsa-miR-34c-5p	0.94212399999999996
105580	hsa-miR-1250	0.94151600000000002
105580	hsa-miR-106b	0.93946399999999997
105580	hsa-miR-885-3p	0.93540199999999996
105580	hsa-miR-138	0.93253200000000003
105580	hsa-miR-298	0.93143299999999996
105580	hsa-miR-1275	0.93137599999999998
105580	hsa-miR-744	0.92863399999999996
105580	hsa-miR-1321	0.92462900000000003
105580	hsa-miR-7	0.92133500000000002
105580	hsa-miR-921	0.91971700000000001
105580	hsa-miR-34a	0.91602899999999998
105580	hsa-miR-583	0.91552800000000001
105580	hsa-miR-541	0.91354400000000002
105580	hsa-let-7a	0.91152
105580	hsa-miR-449b	0.91152
105580	hsa-miR-1270	0.90858300000000003
105580	hsa-miR-920	0.90658399999999995
105580	hsa-miR-940	0.90261899999999995
105580	hsa-miR-93	0.90114799999999995
105580	hsa-miR-1292	0.89791100000000001
105580	hsa-miR-372	0.89642100000000002
105580	hsa-miR-127-5p	0.88868400000000003
105580	hsa-miR-342-5p	0.88800199999999996
105580	hsa-miR-650	0.88378999999999996
105580	hsa-miR-658	0.882826
105580	hsa-miR-654-5p	0.88033899999999998
105580	hsa-miR-216b	0.87879799999999997
105580	hsa-miR-34b	0.87879799999999997
105580	hsa-miR-377	0.87879799999999997
105580	hsa-miR-643	0.87879799999999997
105580	hsa-miR-890	0.87879799999999997
105580	hsa-miR-486-3p	0.869367
105580	hsa-miR-1231	0.86720200000000003
105580	hsa-miR-1276	0.86720200000000003
105580	hsa-miR-1244	0.86304999999999998
105580	hsa-miR-574-5p	0.85777499999999995
105580	hsa-miR-20b	0.85741800000000001
105580	hsa-miR-214	0.85656200000000005
105580	hsa-miR-483-5p	0.85592100000000004
105580	hsa-miR-1268	0.85473699999999997
105580	hsa-miR-519d	0.85360800000000003
105580	hsa-miR-768-5p	0.84710099999999999
105580	hsa-miR-16	0.83099299999999998
105580	hsa-miR-222	0.83099299999999998
105580	hsa-miR-302d	0.83099299999999998
105580	hsa-miR-1256	0.82367100000000004
105580	hsa-miR-141	0.82367100000000004
105580	hsa-miR-155	0.82367100000000004
105580	hsa-miR-199a-5p	0.82367100000000004
105580	hsa-miR-199b-5p	0.82367100000000004
105580	hsa-miR-200a	0.82367100000000004
105580	hsa-miR-200b	0.82367100000000004
105580	hsa-miR-376c	0.82367100000000004
105580	hsa-let-7b	0.80893899999999996
105580	hsa-miR-107	0.80134099999999997
105580	hsa-miR-1184	0.79993700000000001
105580	hsa-miR-1183	0.79619300000000004
105580	hsa-miR-1294	0.79072600000000004
105580	hsa-miR-17	0.78001699999999996
105580	hsa-miR-765	0.77438099999999999
105580	hsa-miR-760	0.77283500000000005
105580	hsa-miR-1302	0.77190599999999998
105600	hsa-miR-19a	0.99980999999999998
105600	hsa-miR-19b	0.99980999999999998
105600	hsa-miR-181a	0.99814599999999998
105600	hsa-miR-181c	0.99723899999999999
105600	hsa-miR-181d	0.99616400000000005
105600	hsa-miR-181b	0.994923
[truncated: 95,772 more rows]
